# Supplementary material for: Co-diversification of Enterococcus faecium Core Genomes and PBP5: Evidences of pbp5 Horizontal Transfer
Source: Front Microbiol. 2016 Oct 6;7:1581. doi: 10.3389/fmicb.2016.01581 (PMC5053079; doi:10.3389/fmicb.2016.01581)
Supplement: Supplementary file 1 [file Table_1.XLSX]

## Sheet: Table S1
	Table S1. Number of reads and coverage of the bacterial genomes analyzed
	Genome	Number of sequenced reads (Genome coverage)	DNA bases (Genome coverage)
	E. faecium GE1 (recipient strain)	1169494	416713283
	E. faecium HPH2 (wild strain)	1120024	394271010
	E. faecium TCHPH2-1(transconjugant)	1123087	414888338
