# Supplementary material for: Co-diversification of Enterococcus faecium Core Genomes and PBP5: Evidences of pbp5 Horizontal Transfer
Source: Front Microbiol. 2016 Oct 6;7:1581. doi: 10.3389/fmicb.2016.01581 (PMC5053079; doi:10.3389/fmicb.2016.01581)
Supplement: Supplementary file 2 [file Table_2.XLSX]

## Sheet: Table S2
	Table S2. Statistics of the sequence datasets
	Bacterial sample	Aligned reads	Aligned bases	Number of contigs	N50 contig size
	E. faecium GE1 (recipient strain)	1133856 (96.95%)	401958556 (96.46%)	313	7.4 K
	E. faecium HPH2 (wild strain)	109511 (97.78%)	384306935 (97.47%)	421	3.7 K
	E. faecium TCHPH2-1(transconjugant)	1082923 (96.42%)	397931731 (95.91%)	157	6.7 K
