# Supplementary material for: Co-diversification of Enterococcus faecium Core Genomes and PBP5: Evidences of pbp5 Horizontal Transfer
Source: Front Microbiol. 2016 Oct 6;7:1581. doi: 10.3389/fmicb.2016.01581 (PMC5053079; doi:10.3389/fmicb.2016.01581)
Supplement: Supplementary file 3 [file Table_3.XLSX]

## Sheet: Table S3
Table S3 - Best BLAST Hit annotation of E. faecium HPH2, GE1 and GEHPH2.1.
Efm GEHPH2.1	Efm HPH2	Efm GE1	Best BLAST Hit Annotation
contig00001|1	0	1	UniRef100_D4SNG0 Zeta toxin family protein n=7 Tax=Enterococcus faecium RepID=D4SNG0_ENTFC
contig00001|2	0	1	UniRef100_L2IE87 DJ-1/PfpI family protein n=5 Tax=Enterococcus faecium RepID=L2IE87_ENTFC
contig00001|3	0	1	UniRef100_K0ZNC5 Uncharacterized protein n=22 Tax=Enterococcus RepID=K0ZNC5_9ENTE
contig00001|4	0	1	UniRef100_D4QSL9 LD-carboxypeptidase superfamily n=39 Tax=Enterococcus RepID=D4QSL9_ENTFC
contig00001|5	1	1	UniRef100_H8L917 YbaK/prolyl-tRNA synthetase-associated domain protein n=146 Tax=Firmicutes RepID=H8L917_ENTFU
contig00001|6	0	1	UniRef100_H8L918 Uncharacterized protein n=199 Tax=Firmicutes RepID=H8L918_ENTFU
contig00001|7	0	1	UniRef100_D4SNF2 DNA binding domain, excisionase family protein n=67 Tax=Enterococcus RepID=D4SNF2_ENTFC
contig00001|8	0	1	UniRef100_H8L920 Sugar transport protein n=198 Tax=Firmicutes RepID=H8L920_ENTFU
contig00001|9	0	1	UniRef100_J6AI78 Glucose 1-dehydrogenase n=87 Tax=Enterococcus RepID=J6AI78_ENTFC
contig00001|10	0	1	UniRef100_H8L922 Riboflavin biosynthesis protein RibF n=130 Tax=Firmicutes RepID=H8L922_ENTFU
contig00001|11	0	1	UniRef100_J6RB01 tRNA pseudouridine synthase B n=58 Tax=Enterococcus faecium RepID=J6RB01_ENTFC
contig00001|12	0	1	UniRef100_S4F5X4 D-xylulose 5-phosphate/D-fructose 6-phosphate phosphoketolase n=3 Tax=Enterococcus faecium RepID=S4F5X4_ENTFC
contig00001|13	0	1	UniRef100_C9B4V5 Ribosome-binding factor A n=145 Tax=Enterococcus RepID=C9B4V5_ENTFC
contig00001|14	0	1	UniRef100_C9BZ75 Translation initiation factor IF-2 n=92 Tax=Enterococcus RepID=C9BZ75_ENTFC
contig00001|15	1	1	UniRef100_H8L928 50S ribosomal protein L7Ae n=203 Tax=Firmicutes RepID=H8L928_ENTFU
contig00001|16	1	1	UniRef100_H8L929 Cytosolic protein YlxR n=231 Tax=Firmicutes RepID=H8L929_ENTFU
contig00001|17	0	1	UniRef100_D4SNE1 Transcription termination factor NusA n=36 Tax=Enterococcus faecium RepID=D4SNE1_ENTFC
contig00001|18	1	1	UniRef100_H8L931 Ribosome maturation factor RimP n=124 Tax=Firmicutes RepID=H8L931_ENTFU
contig00001|19	0	1	UniRef100_D4SND9 DNA polymerase III polC-type n=36 Tax=Enterococcus faecium RepID=D4SND9_ENTFC
contig00001|20	0	1	UniRef100_D4SND8 Proline--tRNA ligase n=35 Tax=Enterococcus faecium RepID=D4SND8_ENTFC
contig00001|21	0	1	UniRef100_J6KDD3 RIP metalloprotease RseP n=29 Tax=Enterococcus faecium RepID=J6KDD3_ENTFC
contig00001|22	0	1	UniRef100_D4SND6 Phosphatidate cytidylyltransferase n=13 Tax=Enterococcus faecium RepID=D4SND6_ENTFC
contig00001|23	0	1	UniRef100_H8L936 Isoprenyl transferase n=194 Tax=Firmicutes RepID=H8L936_ENTFU
contig00001|24	1	1	UniRef100_H8L937 Ribosome-recycling factor n=227 Tax=Firmicutes RepID=H8L937_ENTFU
contig00001|25	1	1	UniRef100_S4E7P4 Uridylate kinase n=1 Tax=Enterococcus faecium SD3B-2 RepID=S4E7P4_ENTFC
contig00001|26	0	1	UniRef100_J6KDE7 Elongation factor Ts n=7 Tax=Enterococcus faecium RepID=J6KDE7_ENTFC
contig00001|27	1	1	UniRef100_E4I4V0 30S ribosomal protein S2 n=48 Tax=Enterococcus faecium RepID=E4I4V0_ENTFC
contig00001|28	1	1	UniRef100_H8L941 Arginine repressor n=179 Tax=Firmicutes RepID=H8L941_ENTFU
contig00001|29	0	1	UniRef100_S4EV59 2-aminoethylphosphonate--pyruvate transaminase domain protein n=5 Tax=Enterococcus faecium RepID=S4EV59_ENTFC
contig00001|30	0	1	UniRef100_D4SNC8 2-aminoethylphosphonate:pyruvate transaminase n=1 Tax=Enterococcus faecium E1039 RepID=D4SNC8_ENTFC
contig00001|31	0	1	UniRef100_D4SNC7 Phosphonoacetaldehyde hydrolase n=6 Tax=Enterococcus faecium RepID=D4SNC7_ENTFC
contig00001|32	0	1	UniRef100_D4SLK2 Arginine--tRNA ligase n=3 Tax=Enterococcus faecium RepID=D4SLK2_ENTFC
contig00001|33	0	1	UniRef100_H8L946 Carbamate kinase n=194 Tax=Firmicutes RepID=H8L946_ENTFU
contig00001|34	0	1	UniRef100_H8L947 Ornithine carbamoyltransferase n=231 Tax=Firmicutes RepID=H8L947_ENTFU
contig00001|35	0	1	UniRef100_H8L948 Arginine deiminase n=201 Tax=Firmicutes RepID=H8L948_ENTFU
contig00001|36	0	1	UniRef100_H8L949 Cyclic nucleotide-binding domain protein n=176 Tax=Enterococcus RepID=H8L949_ENTFU
contig00001|37	0	1	UniRef100_D4QQM9 tRNA N6-adenosine threonylcarbamoyltransferase n=78 Tax=Enterococcus RepID=D4QQM9_ENTFC
contig00001|38	0	0	UniRef100_D4QQN0 Ribosomal-protein-alanine acetyltransferase n=79 Tax=Enterococcus RepID=D4QQN0_ENTFC
contig00001|39	0	1	UniRef100_L2JDN6 Ribosomal-protein-alanine acetyltransferase n=84 Tax=Enterococcus RepID=L2JDN6_ENTFC
contig00001|40	0	1	UniRef100_S4F5Z1 Universal bacterial protein YeaZ n=30 Tax=Enterococcus faecium RepID=S4F5Z1_ENTFC
contig00001|41	0	1	UniRef100_L2IC58 LacI family transcriptional regulator n=5 Tax=Enterococcus faecium RepID=L2IC58_ENTFC
contig00001|42	0	1	UniRef100_H8L955 Galactose-1-phosphate uridylyltransferase n=145 Tax=Firmicutes RepID=H8L955_ENTFU
contig00001|43	0	1	UniRef100_S4EXE0 UDP-glucose 4-epimerase n=1 Tax=Enterococcus faecium OC2A-1 RepID=S4EXE0_ENTFC
contig00001|44	1	1	UniRef100_H8L957 Uncharacterized protein n=230 Tax=Firmicutes RepID=H8L957_ENTFU
contig00001|45	0	1	UniRef100_C9BQG2 FAD(NAD)-dependent oxidoreductase n=14 Tax=Firmicutes RepID=C9BQG2_ENTFC
contig00001|46	1	1	UniRef100_H8L959 Uncharacterized protein n=196 Tax=Firmicutes RepID=H8L959_ENTFU
contig00001|47	1	1	UniRef100_H8L9W4 Rhodanese family protein n=150 Tax=Firmicutes RepID=H8L9W4_ENTFU
contig00001|48	0	1	UniRef100_H8L9W5 Glucokinase n=152 Tax=Firmicutes RepID=H8L9W5_ENTFU
contig00001|49	1	1	UniRef100_H8L9W6 Uncharacterized protein n=233 Tax=Firmicutes RepID=H8L9W6_ENTFU
contig00001|50	1	1	UniRef100_S4FX86 Peptidase, S54 family n=6 Tax=Enterococcus faecium RepID=S4FX86_ENTFC
contig00001|51	1	1	UniRef100_H8L9W8 5-formyltetrahydrofolate cyclo-ligase family protein n=198 Tax=Firmicutes RepID=H8L9W8_ENTFU
contig00001|52	0	1	UniRef100_D3LGD5 Uncharacterized protein n=51 Tax=Enterococcus faecium RepID=D3LGD5_ENTFC
contig00001|53	0	1	UniRef100_C9BQH0 Iron-hydroxamate transporter permease subunit n=147 Tax=Firmicutes RepID=C9BQH0_ENTFC
contig00001|54	0	1	UniRef100_S4F5Z8 Ferrichrome ABC transporter, ATP-binding protein FhuC n=5 Tax=Enterococcus faecium RepID=S4F5Z8_ENTFC
contig00001|55	0	1	UniRef100_J6PNA8 Periplasmic binding protein n=13 Tax=Enterococcus faecium RepID=J6PNA8_ENTFC
contig00001|56	0	1	UniRef100_H8L9X3 Dihydrofolate reductase n=178 Tax=Firmicutes RepID=H8L9X3_ENTFU
contig00001|57	1	1	UniRef100_D0AG91 Uncharacterized protein n=156 Tax=Firmicutes RepID=D0AG91_ENTFC
contig00001|58	0	1	UniRef100_C9B4Q9 Asparagine synthetase n=104 Tax=Enterococcus RepID=C9B4Q9_ENTFC
contig00001|59	0	1	UniRef100_D0AG93 Uncharacterized protein n=46 Tax=Enterococcus faecium RepID=D0AG93_ENTFC
contig00001|60	1	1	UniRef100_G9SRP3 Putative uncharacterized protein n=1 Tax=Enterococcus faecium E4453 RepID=G9SRP3_ENTFC
contig00001|61	1	1	UniRef100_H8L9Y3 Transcriptional regulator, TetR family n=142 Tax=Firmicutes RepID=H8L9Y3_ENTFU
contig00001|62	0	1	UniRef100_L2HZF2 Uncharacterized protein n=4 Tax=Enterococcus faecium RepID=L2HZF2_ENTFC
contig00001|63	0	1	UniRef100_H8L9Y5 Uncharacterized protein n=150 Tax=Firmicutes RepID=H8L9Y5_ENTFU
contig00001|64	0	1	UniRef100_D0ADQ9 Uncharacterized protein n=62 Tax=Enterococcus RepID=D0ADQ9_ENTFC
contig00001|65	0	1	UniRef100_L2HZQ9 Carboxymuconolactone decarboxylase n=7 Tax=Enterococcus faecium RepID=L2HZQ9_ENTFC
contig00001|66	1	1	UniRef100_H8L9Y9 Uncharacterized protein n=180 Tax=Firmicutes RepID=H8L9Y9_ENTFU
contig00001|67	0	1	UniRef100_H8L9Z0 Glycerophosphodiester phosphodiesterase family protein n=104 Tax=Firmicutes RepID=H8L9Z0_ENTFU
contig00001|68	1	0	UniRef100_H8L9Z1 Uncharacterized protein n=148 Tax=Enterococcus RepID=H8L9Z1_ENTFU
contig00001|69	0	1	UniRef100_E4I712 Uncharacterized protein n=45 Tax=Firmicutes RepID=E4I712_ENTFC
contig00001|70	1	1	UniRef100_S4F627 Uncharacterized protein n=1 Tax=Enterococcus faecium SD3B-2 RepID=S4F627_ENTFC
contig00001|71	0	1	UniRef100_L2HJW6 Uncharacterized protein n=17 Tax=Enterococcus faecium RepID=L2HJW6_ENTFC
contig00001|72	1	1	UniRef100_H8L9Z9 Glucose-6-phosphate isomerase n=204 Tax=Firmicutes RepID=H8L9Z9_ENTFU
contig00001|73	0	1	UniRef100_D0ADQ1 Glutamate dehydrogenase n=69 Tax=Enterococcus RepID=D0ADQ1_ENTFC
contig00001|74	0	1	UniRef100_H8LA01 HI0933-like protein n=171 Tax=Firmicutes RepID=H8LA01_ENTFU
contig00001|75	1	1	UniRef100_H8LA02 Cys-tRNA(Pro)/Cys-tRNA(Cys) deacylase n=186 Tax=Firmicutes RepID=H8LA02_ENTFU
contig00001|76	0	1	UniRef100_L2I1B1 3-dehydroquinate dehydratase n=8 Tax=Enterococcus faecium RepID=L2I1B1_ENTFC
contig00001|77	0	1	UniRef100_G9SRM7 Methyltransferase n=61 Tax=Enterococcus faecium RepID=G9SRM7_ENTFC
contig00001|78	0	1	UniRef100_L2S587 Sulfatase n=2 Tax=Enterococcus faecium RepID=L2S587_ENTFC
contig00001|79	0	1	UniRef100_J6XHY3 Uncharacterized protein n=64 Tax=Enterococcus RepID=J6XHY3_ENTFC
contig00001|80	1	1	UniRef100_H8LA07 Uncharacterized protein n=180 Tax=Firmicutes RepID=H8LA07_ENTFU
contig00001|81	0	1	UniRef100_C9CAF9 Histidine kinase n=1 Tax=Enterococcus faecium 1,230,933 RepID=C9CAF9_ENTFC
contig00001|82	0	1	UniRef100_C9B4N6 Transcriptional regulator n=110 Tax=Enterococcus RepID=C9B4N6_ENTFC
contig00001|83	1	1	UniRef100_H8LA10 Integral membrane protein n=176 Tax=Firmicutes RepID=H8LA10_ENTFU
contig00001|84	0	1	UniRef100_L2S8K3 Cof-like hydrolase n=2 Tax=Enterococcus faecium RepID=L2S8K3_ENTFC
contig00001|85	1	1	UniRef100_E4I976 Uncharacterized protein n=55 Tax=Firmicutes RepID=E4I976_ENTFC
contig00001|86	1	1	UniRef100_H8LA15 Uncharacterized protein n=213 Tax=Firmicutes RepID=H8LA15_ENTFU
contig00002|1	1	0	UniRef100_J6CBV0 Resolvase protein n=4 Tax=Enterococcus RepID=J6CBV0_ENTFL
contig00002|2	1	0	UniRef100_J5BYE8 Uncharacterized protein n=1 Tax=Enterococcus faecalis 599 RepID=J5BYE8_ENTFL
contig00002|3	1	0	UniRef100_R2LSF4 Uncharacterized protein n=1 Tax=Enterococcus faecium EnGen0263 RepID=R2LSF4_ENTFC
contig00002|4	1	0	UniRef100_A1JV46 Uncharacterized protein n=18 Tax=Enterococcus RepID=A1JV46_ENTFC
contig00002|5	1	0	UniRef100_R2LV43 Uncharacterized protein n=1 Tax=Enterococcus faecium EnGen0263 RepID=R2LV43_ENTFC
contig00003|1	0	1	UniRef100_L2I1Y0 Uncharacterized protein n=1 Tax=Enterococcus faecium EnGen0014 RepID=L2I1Y0_ENTFC
contig00003|2	0	1	UniRef100_J6YIX9 Transcriptional regulator, effector binding domain protein n=1 Tax=Enterococcus faecium 504 RepID=J6YIX9_ENTFC
contig00003|3	0	1	UniRef100_D4SKL2 AraC family transcriptional regulator n=3 Tax=Enterococcus faecium RepID=D4SKL2_ENTFC
contig00004|1	0	1	UniRef100_R2XB34 Transposase n=2 Tax=Enterococcus faecium RepID=R2XB34_ENTFC
contig00005|1	0	1	UniRef100_K4M967 Modification methylase FnuDI n=3 Tax=Bacillus thuringiensis RepID=K4M967_BACTU
contig00005|2	0	1	UniRef100_L2MX62 Thymidine kinase n=1 Tax=Enterococcus faecium EnGen0035 RepID=L2MX62_ENTFC
contig00006|1	0	1	UniRef100_L2L0V7 Uncharacterized protein n=2 Tax=Enterococcus faecium RepID=L2L0V7_ENTFC
contig00006|2	0	1	UniRef100_L2L056 HAD hydrolase, family IA n=1 Tax=Enterococcus faecium EnGen0007 RepID=L2L056_ENTFC
contig00006|3	0	1	UniRef100_UPI00037A8272 hypothetical protein n=1 Tax=Paenibacillus fonticola RepID=UPI00037A8272
contig00006|4	0	1	UniRef100_L2L0F7 Probable transaldolase n=1 Tax=Enterococcus faecium EnGen0007 RepID=L2L0F7_ENTFC
contig00006|5	0	1	UniRef100_L2L2P5 Uncharacterized protein n=1 Tax=Enterococcus faecium EnGen0007 RepID=L2L2P5_ENTFC
contig00006|6	0	1	UniRef100_L2L051 PTS system, Fru family, IIC component n=1 Tax=Enterococcus faecium EnGen0007 RepID=L2L051_ENTFC
contig00006|7	0	1	UniRef100_L2L2E7 PTS system, Fru family, IIB component n=1 Tax=Enterococcus faecium EnGen0007 RepID=L2L2E7_ENTFC
contig00006|8	0	1	UniRef100_L2L0U8 PTS system, fructose subfamily, IIA component n=1 Tax=Enterococcus faecium EnGen0007 RepID=L2L0U8_ENTFC
contig00006|9	0	0	UniRef100_UPI0002DD9E5D hypothetical protein n=1 Tax=Enterococcus faecium RepID=UPI0002DD9E5D
contig00008|1	1	0	UniRef100_Q3XX58 Uncharacterized protein n=5 Tax=Enterococcus faecium RepID=Q3XX58_ENTFC
contig00008|2	1	0	UniRef100_H8L8S3 Alpha crystallin family heat shock protein n=97 Tax=Enterococcus faecium RepID=H8L8S3_ENTFU
contig00008|3	1	0	UniRef100_H8L8S2 Uncharacterized protein n=100 Tax=Enterococcus faecium RepID=H8L8S2_ENTFU
contig00008|4	1	0	UniRef100_H8L8S1 Uncharacterized protein n=170 Tax=Enterococcus RepID=H8L8S1_ENTFU
contig00008|5	1	0	UniRef100_H8L8S0 Oxidoreductase, short chain dehydrogenase/reductase family protein n=109 Tax=Firmicutes RepID=H8L8S0_ENTFU
contig00008|6	1	0	UniRef100_H8L8R9 PRD domain protein n=74 Tax=Enterococcus faecium RepID=H8L8R9_ENTFU
contig00008|7	1	0	UniRef100_H8L8R8 Glucitol operon activator protein n=95 Tax=Firmicutes RepID=H8L8R8_ENTFU
contig00008|8	1	0	UniRef100_H8L8R7 PTS system, glucitol/sorbitol-specific IIC component n=109 Tax=Firmicutes RepID=H8L8R7_ENTFU
contig00008|9	1	0	UniRef100_C9BPG5 PTS system, sorbitol-specific IIBC component n=48 Tax=Firmicutes RepID=C9BPG5_ENTFC
contig00009|1	0	1	UniRef100_D0AF04 Uncharacterized protein n=55 Tax=Enterococcus RepID=D0AF04_ENTFC
contig00009|2	0	1	UniRef100_H8LEF0 Uncharacterized protein n=209 Tax=Firmicutes RepID=H8LEF0_ENTFU
contig00009|3	0	1	UniRef100_H8LEF1 Uncharacterized protein n=210 Tax=Firmicutes RepID=H8LEF1_ENTFU
contig00009|4	1	1	UniRef100_J7CZR9 Uncharacterized protein n=1 Tax=Enterococcus faecium 504 RepID=J7CZR9_ENTFC
contig00009|5	0	1	UniRef100_E4IA08 Uncharacterized protein n=48 Tax=Enterococcus faecium RepID=E4IA08_ENTFC
contig00009|6	0	1	UniRef100_C9ANT5 Predicted protein n=2 Tax=Enterococcus faecium RepID=C9ANT5_ENTFC
contig00009|7	1	1	UniRef100_E4IA06 Uncharacterized protein n=57 Tax=Firmicutes RepID=E4IA06_ENTFC
contig00009|8	0	1	UniRef100_J6Z6M9 Uncharacterized protein n=34 Tax=Enterococcus faecium RepID=J6Z6M9_ENTFC
contig00009|9	0	1	UniRef100_H8LEF7 Uncharacterized protein n=146 Tax=Firmicutes RepID=H8LEF7_ENTFU
contig00009|10	0	1	UniRef100_C9AF18 Universal stress protein n=108 Tax=Enterococcus faecium RepID=C9AF18_ENTFC
contig00010|1	1	0	UniRef100_H8L8S8 Site-specific tyrosine recombinase XerC-family n=90 Tax=Firmicutes RepID=H8L8S8_ENTFU
contig00010|2	1	0	UniRef100_S4EAC6 Elongation factor 4 n=4 Tax=Enterococcus faecium RepID=S4EAC6_ENTFC
contig00010|3	1	0	UniRef100_H8L8T0 Acetyltransferase, GNAT family n=109 Tax=Firmicutes RepID=H8L8T0_ENTFU
contig00010|4	1	0	UniRef100_H8L8T1 Nucleoside 2-deoxyribosyltransferase n=111 Tax=Firmicutes RepID=H8L8T1_ENTFU
contig00010|5	1	0	UniRef100_E4IB57 Uncharacterized protein n=42 Tax=Enterococcus faecium RepID=E4IB57_ENTFC
contig00010|6	1	0	UniRef100_D0AFE3 Chaperone ClpB n=70 Tax=Firmicutes RepID=D0AFE3_ENTFC
contig00010|7	1	0	UniRef100_R2NH85 Integral membrane protein n=1 Tax=Enterococcus faecium EnGen0191 RepID=R2NH85_ENTFC
contig00010|8	1	0	UniRef100_H8L8T5 Membrane protein n=112 Tax=Enterococcus faecium RepID=H8L8T5_ENTFU
contig00010|9	1	0	UniRef100_H8L8T6 Diacylglycerol kinase catalytic subunit n=102 Tax=Firmicutes RepID=H8L8T6_ENTFU
contig00010|10	1	0	UniRef100_H8L8T7 Peptidase T n=165 Tax=Firmicutes RepID=H8L8T7_ENTFU
contig00010|11	1	0	UniRef100_H8L8T8 Uncharacterized protein n=175 Tax=Firmicutes RepID=H8L8T8_ENTFU
contig00010|12	1	0	UniRef100_H8L8T9 SAM-dependent methyltransferase family protein n=102 Tax=Firmicutes RepID=H8L8T9_ENTFU
contig00010|13	1	0	UniRef100_H8L7Q4 ISL3 family transposase n=69 Tax=Enterococcus faecium RepID=H8L7Q4_ENTFU
contig00010|14	1	0	UniRef100_H8L8U0 Uncharacterized protein n=104 Tax=Firmicutes RepID=H8L8U0_ENTFU
contig00010|15	1	0	UniRef100_H8L8U1 Primosomal protein DnaI n=205 Tax=Firmicutes RepID=H8L8U1_ENTFU
contig00010|16	1	0	UniRef100_H8L8U2 Replication initiation and membrane attachment protein n=105 Tax=Firmicutes RepID=H8L8U2_ENTFU
contig00010|17	1	0	UniRef100_H8L8U3 Transcriptional repressor NrdR n=215 Tax=Firmicutes RepID=H8L8U3_ENTFU
contig00010|18	1	0	UniRef100_H8L8U4 Uncharacterized protein n=99 Tax=Enterococcus RepID=H8L8U4_ENTFU
contig00010|19	1	0	UniRef100_D0AFF5 Dephospho-CoA kinase n=73 Tax=Enterococcus RepID=D0AFF5_ENTFC
contig00010|20	1	0	UniRef100_H8L8U6 Formamidopyrimidine-DNA glycosylase n=103 Tax=Firmicutes RepID=H8L8U6_ENTFU
contig00010|21	1	0	UniRef100_C9BPJ4 DNA polymerase n=46 Tax=Firmicutes RepID=C9BPJ4_ENTFC
contig00010|22	1	0	UniRef100_H8L8U8 Inhibitor of apoptosis-promoting Bax1 n=127 Tax=Firmicutes RepID=H8L8U8_ENTFU
contig00010|23	1	0	UniRef100_H8L8U9 MaoC like domain protein n=158 Tax=Firmicutes RepID=H8L8U9_ENTFU
contig00010|24	1	0	UniRef100_H8L8V0 UDP-N-acetylmuramate--L-alanine ligase n=129 Tax=Enterococcus RepID=H8L8V0_ENTFU
contig00010|25	1	0	UniRef100_H8L8V1 Uncharacterized protein n=126 Tax=Firmicutes RepID=H8L8V1_ENTFU
contig00010|26	1	0	UniRef100_H8L8V2 Protein SprT-like n=150 Tax=Firmicutes RepID=H8L8V2_ENTFU
contig00010|27	1	0	UniRef100_H8L8V3 RNA binding protein S1 n=119 Tax=Firmicutes RepID=H8L8V3_ENTFU
contig00010|28	1	0	UniRef100_J6EWM7 Ser/Thr phosphatase family protein n=1 Tax=Enterococcus faecium ERV1 RepID=J6EWM7_ENTFC
contig00010|29	1	0	UniRef100_H8L8V5 UPF0176 protein EFAU004_01558 n=126 Tax=Firmicutes RepID=H8L8V5_ENTFU
contig00010|30	0	0	UniRef100_H8L8V7 Glyoxalase family protein n=143 Tax=Firmicutes RepID=H8L8V7_ENTFU
contig00011|1	1	0	UniRef100_E4J3C6 Uncharacterized protein n=28 Tax=Enterococcus faecium RepID=E4J3C6_ENTFC
contig00011|2	0	1	UniRef100_H8L8D0 General stress protein 13 n=211 Tax=Firmicutes RepID=H8L8D0_ENTFU
contig00011|3	0	1	UniRef100_S4EIJ4 Putative cystathionine beta-lyase PatB n=1 Tax=Enterococcus faecium SD1C-2 RepID=S4EIJ4_ENTFC
contig00011|4	0	1	UniRef100_E4IMI0 Peptidyl-prolyl cis-trans isomerase n=41 Tax=Enterococcus faecium RepID=E4IMI0_ENTFC
contig00011|5	0	1	UniRef100_C9B8C5 Ferredoxin--NADP reductase n=95 Tax=Enterococcus RepID=C9B8C5_ENTFC
contig00011|6	0	1	UniRef100_L2I2Y2 Phosphatidylglycerophosphatase A n=32 Tax=Enterococcus faecium RepID=L2I2Y2_ENTFC
contig00011|7	0	1	UniRef100_J7D342 TIGR01906 family protein n=17 Tax=Enterococcus faecium RepID=J7D342_ENTFC
contig00011|8	0	1	UniRef100_H8L8D6 HAD superfamily hydrolase n=194 Tax=Firmicutes RepID=H8L8D6_ENTFU
contig00011|9	0	1	UniRef100_L2I349 Uncharacterized protein n=32 Tax=Enterococcus faecium RepID=L2I349_ENTFC
contig00011|10	0	1	UniRef100_L2I4S4 Ser/Thr protein phosphatase n=35 Tax=Enterococcus faecium RepID=L2I4S4_ENTFC
contig00011|11	1	1	UniRef100_H8L8D9 Uncharacterized protein n=143 Tax=Firmicutes RepID=H8L8D9_ENTFU
contig00011|12	0	1	UniRef100_H8L8E0 Cytidine/deoxycytidylate deaminase family protein n=173 Tax=Firmicutes RepID=H8L8E0_ENTFU
contig00011|13	0	1	UniRef100_D0AGA9 Uncharacterized protein n=13 Tax=Enterococcus faecium RepID=D0AGA9_ENTFC
contig00011|14	0	0	UniRef100_H8L8E2 Uncharacterized protein n=213 Tax=Firmicutes RepID=H8L8E2_ENTFU
contig00011|15	0	1	UniRef100_L2I4S6 rRNA (Cytosine-C(5)-)-methyltransferase n=35 Tax=Enterococcus faecium RepID=L2I4S6_ENTFC
contig00011|16	0	1	UniRef100_H8L8E4 Uncharacterized protein n=169 Tax=Firmicutes RepID=H8L8E4_ENTFU
contig00011|17	0	0	UniRef100_S4FQU6 M protein trans-acting positive regulator n=21 Tax=Enterococcus RepID=S4FQU6_ENTFC
contig00011|18	0	1	UniRef100_H8L8E6 Zn-dependent protease n=182 Tax=Firmicutes RepID=H8L8E6_ENTFU
contig00011|19	0	1	UniRef100_C9B8B1 PhnA protein n=203 Tax=Firmicutes RepID=C9B8B1_ENTFC
contig00011|20	0	1	UniRef100_H8L8E8 DHHA1 domain protein n=192 Tax=Firmicutes RepID=H8L8E8_ENTFU
contig00011|21	0	1	UniRef100_H8L8E9 DRTGG domain protein n=173 Tax=Firmicutes RepID=H8L8E9_ENTFU
contig00011|22	0	0	UniRef100_H8L8F0 UPF0173 metal-dependent hydrolase EFAU004_02242 n=208 Tax=Firmicutes RepID=H8L8F0_ENTFU
contig00011|23	1	1	UniRef100_D4QXR0 YbaK/ebsC protein n=153 Tax=Firmicutes RepID=D4QXR0_ENTFC
contig00011|24	0	1	UniRef100_C2HDR4 Uncharacterized protein n=52 Tax=Enterococcus faecium RepID=C2HDR4_ENTFC
contig00011|25	0	1	UniRef100_J6LG79 Efflux ABC transporter, permease protein n=3 Tax=Enterococcus faecium RepID=J6LG79_ENTFC
contig00011|26	0	1	UniRef100_L2I304 ABC transporter ATP-binding protein n=35 Tax=Enterococcus faecium RepID=L2I304_ENTFC
contig00011|27	0	1	UniRef100_H8L9E5 Uncharacterized protein n=207 Tax=Firmicutes RepID=H8L9E5_ENTFU
contig00011|28	0	1	UniRef100_L2I5E6 Isoaspartyl dipeptidase n=4 Tax=Enterococcus faecium RepID=L2I5E6_ENTFC
contig00011|29	0	1	UniRef100_C9BN19 C4-dicarboxylate anaerobic carrier n=53 Tax=Enterococcus faecium RepID=C9BN19_ENTFC
contig00011|30	1	1	UniRef100_H8L9E8 Uncharacterized protein n=196 Tax=Firmicutes RepID=H8L9E8_ENTFU
contig00011|31	0	1	UniRef100_D0AGC7 Uncharacterized protein n=27 Tax=Enterococcus faecium RepID=D0AGC7_ENTFC
contig00011|32	0	1	UniRef100_L2I9I0 UTP-glucose-1-phosphate uridylyltransferase 2 n=34 Tax=Enterococcus faecium RepID=L2I9I0_ENTFC
contig00011|33	1	0	UniRef100_C2HDS4 Glycerol-3-phosphate dehydrogenase
contig00011|34	0	1	UniRef100_L2I374 Uncharacterized protein n=2 Tax=Enterococcus faecium RepID=L2I374_ENTFC
contig00011|35	0	0	UniRef100_R6P6C8 Uncharacterized protein n=1 Tax=Clostridium leptum CAG:27 RepID=R6P6C8_9CLOT
contig00011|36	0	1	UniRef100_R9KB47 Uncharacterized protein n=1 Tax=Lachnospiraceae bacterium A2 RepID=R9KB47_9FIRM
contig00011|37	0	1	UniRef100_L2I4U7 Uncharacterized protein n=35 Tax=Enterococcus faecium RepID=L2I4U7_ENTFC
contig00011|38	0	1	UniRef100_L2IA11 Uncharacterized protein n=2 Tax=Enterococcus faecium RepID=L2IA11_ENTFC
contig00011|39	0	0	UniRef100_L2I3J0 Uncharacterized protein n=33 Tax=Enterococcus faecium RepID=L2I3J0_ENTFC
contig00011|40	0	1	UniRef100_N1ZRA2 Uncharacterized protein n=1 Tax=Clostridium sp. ASF502 RepID=N1ZRA2_9CLOT
contig00011|41	0	1	UniRef100_L2I4V0 Uncharacterized protein n=32 Tax=Enterococcus faecium RepID=L2I4V0_ENTFC
contig00011|42	0	1	UniRef100_L2I320 Uncharacterized protein n=35 Tax=Enterococcus faecium RepID=L2I320_ENTFC
contig00011|43	0	1	UniRef100_L2I3J4 Uncharacterized protein n=35 Tax=Enterococcus faecium RepID=L2I3J4_ENTFC
contig00011|44	0	1	UniRef100_L2I5F7 Fructosamine deglycase n=4 Tax=Enterococcus faecium RepID=L2I5F7_ENTFC
contig00011|45	0	1	UniRef100_L2I386 Glucosamine-fructose-6-phosphate aminotransferase n=35 Tax=Enterococcus faecium RepID=L2I386_ENTFC
contig00011|46	0	1	UniRef100_L2I4V6 PTS system, mannose/fructose/sorbose family, IID component n=35 Tax=Enterococcus faecium RepID=L2I4V6_ENTFC
contig00011|47	0	1	UniRef100_D0AGD4 Uncharacterized protein n=49 Tax=Enterococcus faecium RepID=D0AGD4_ENTFC
contig00011|48	0	1	UniRef100_H8L9F6 PTS system, mannose/fructose/sorbose-specific IIB component n=228 Tax=Firmicutes RepID=H8L9F6_ENTFU
contig00011|49	0	1	UniRef100_UPI0001B9A25D PTS mannose transporter subunit IIA n=1 Tax=Enterococcus faecium RepID=UPI0001B9A25D
contig00011|50	0	1	UniRef100_E4IC56 Sigma-54 interaction domain protein n=46 Tax=Enterococcus faecium RepID=E4IC56_ENTFC
contig00011|51	1	1	UniRef100_H8L9F9 Uncharacterized protein n=196 Tax=Enterococcus RepID=H8L9F9_ENTFU
contig00011|52	1	1	UniRef100_H8L9G0 ABC transporter, ATP-binding protein/permease n=143 Tax=Firmicutes RepID=H8L9G0_ENTFU
contig00011|53	0	1	UniRef100_H8L9G1 ABC transporter, ATP-binding protein/permease n=137 Tax=Firmicutes RepID=H8L9G1_ENTFU
contig00011|54	1	1	UniRef100_S4DU07 Uncharacterized protein n=7 Tax=Enterococcus faecium RepID=S4DU07_ENTFC
contig00011|55	1	1	UniRef100_S4DSV7 Methylglyoxal synthase n=1 Tax=Enterococcus faecium SD3B-2 RepID=S4DSV7_ENTFC
contig00011|56	1	1	UniRef100_H8L9G4 ABC transporter, ATP-binding protein n=200 Tax=Firmicutes RepID=H8L9G4_ENTFU
contig00011|57	1	1	UniRef100_H8L9G5 Uncharacterized protein n=197 Tax=Firmicutes RepID=H8L9G5_ENTFU
contig00011|58	1	1	UniRef100_E4IC64 Uncharacterized protein n=54 Tax=Firmicutes RepID=E4IC64_ENTFC
contig00011|59	0	0	UniRef100_J7CM83 Uncharacterized protein n=4 Tax=Enterococcus faecium RepID=J7CM83_ENTFC
contig00011|60	1	1	UniRef100_H8L9G6 Ribosomal RNA small subunit methyltransferase A n=140 Tax=Firmicutes RepID=H8L9G6_ENTFU
contig00011|61	1	1	UniRef100_H8L9G7 Ribonuclease M5 n=154 Tax=Firmicutes RepID=H8L9G7_ENTFU
contig00011|62	1	1	UniRef100_H8L9G8 Hydrolase, TatD family n=187 Tax=Firmicutes RepID=H8L9G8_ENTFU
contig00011|63	1	1	UniRef100_C9B879 Amino acid permease n=2 Tax=Enterococcus faecium RepID=C9B879_ENTFC
contig00011|64	0	1	UniRef100_S4EXQ9 Uncharacterized protein n=1 Tax=Enterococcus faecium LA4B-2 RepID=S4EXQ9_ENTFC
contig00011|65	0	1	UniRef100_H8L9H1 Methionine--tRNA ligase n=202 Tax=Firmicutes RepID=H8L9H1_ENTFU
contig00011|66	0	1	UniRef100_C9B874 NUDIX family hydrolase n=109 Tax=Enterococcus RepID=C9B874_ENTFC
contig00011|67	1	1	UniRef100_H8L9H4 IS200/IS605 family transposase n=118 Tax=Firmicutes RepID=H8L9H4_ENTFU
contig00011|68	1	1	UniRef100_H8L9H5 ABC transporter, ATP-binding protein n=200 Tax=Firmicutes RepID=H8L9H5_ENTFU
contig00011|69	1	1	UniRef100_H8L9H6 ABC transporter, ATP-binding protein n=175 Tax=Firmicutes RepID=H8L9H6_ENTFU
contig00011|70	0	1	UniRef100_C9B869 Binding-protein-dependent transport system inner membrane component n=67 Tax=Enterococcus RepID=C9B869_ENTFC
contig00011|71	0	1	UniRef100_C9ARZ5 Binding-protein-dependent transport system inner membrane component n=1 Tax=Enterococcus faecium Com15 RepID=C9ARZ5_ENTFC
contig00011|72	1	1	UniRef100_H8L9H9 Uncharacterized protein n=145 Tax=Enterococcus RepID=H8L9H9_ENTFU
contig00011|73	1	1	UniRef100_H8L9I0 Oligopeptide ABC superfamily ATP binding cassette transporter, binding protein n=145 Tax=Firmicutes RepID=H8L9I0_ENTFU
contig00011|74	0	1	UniRef100_C2HDW2 Acetyltransferase, GNAT family n=107 Tax=Enterococcus RepID=C2HDW2_ENTFC
contig00011|75	1	1	UniRef100_S4DYQ7 Alcohol dehydrogenase, iron-dependent n=3 Tax=Enterococcus faecium RepID=S4DYQ7_ENTFC
contig00011|76	1	1	UniRef100_C9CEP5 Predicted protein n=49 Tax=Enterococcus RepID=C9CEP5_ENTFC
contig00011|77	1	1	UniRef100_H8L9I3 Probable dual-specificity RNA methyltransferase RlmN n=172 Tax=Firmicutes RepID=H8L9I3_ENTFU
contig00011|78	0	1	UniRef100_H8L9I4 Cell division protein FtsK/SpoIIIE n=136 Tax=Firmicutes RepID=H8L9I4_ENTFU
contig00011|79	0	1	UniRef100_H8L9I5 6-phospho-beta-galactosidase n=155 Tax=Firmicutes RepID=H8L9I5_ENTFU
contig00011|80	0	1	UniRef100_H8L9I6 Bacterial extracellular solute-binding protein, family 3 n=156 Tax=Firmicutes RepID=H8L9I6_ENTFU
contig00011|81	1	1	UniRef100_C9BMX9 ABC transporter n=128 Tax=Firmicutes RepID=C9BMX9_ENTFC
contig00011|82	1	1	UniRef100_J6QHD5 Putative arginine ABC transporter, permease protein ArtQ n=1 Tax=Enterococcus faecium R497 RepID=J6QHD5_ENTFC
contig00011|83	0	1	UniRef100_L2IUU9 YbaK/prolyl-tRNA synthetase-associated protein n=2 Tax=Enterococcus faecium RepID=L2IUU9_ENTFC
contig00011|84	0	0	UniRef100_L2HRE0 LPXTG-domain-containing protein cell wall anchor domain n=2 Tax=Enterococcus faecium RepID=L2HRE0_ENTFC
contig00015|1	0	0	UniRef100_S4C4F1 Transposase InsK n=1 Tax=Enterococcus casseliflavus 14-MB-W-14 RepID=S4C4F1_ENTCA
contig00015|2	0	0	UniRef100_S0R4W5 Uncharacterized protein n=1 Tax=Enterococcus flavescens ATCC 49996 RepID=S0R4W5_ENTCA
contig00016|1	0	0	UniRef100_J0NWE2 Uncharacterized protein n=2 Tax=Enterococcus RepID=J0NWE2_9ENTE
contig00016|2	0	0	UniRef100_R2RHS8 Uncharacterized protein n=1 Tax=Enterococcus flavescens ATCC 49996 RepID=R2RHS8_ENTCA
contig00017|1	0	0	UniRef100_R3HGA6 Uncharacterized protein n=1 Tax=Enterococcus faecalis EnGen0367 RepID=R3HGA6_ENTFL
contig00017|2	0	0	UniRef100_R2SBE7 Uncharacterized protein n=1 Tax=Enterococcus flavescens ATCC 49996 RepID=R2SBE7_ENTCA
contig00019|1	0	0	UniRef100_R2QWW4 Uncharacterized protein n=1 Tax=Enterococcus flavescens ATCC 49996 RepID=R2QWW4_ENTCA
contig00021|1	0	0	UniRef100_T0WRD2 Restriction endonuclease n=3 Tax=Bacilli RepID=T0WRD2_LACLC
contig00022|1	1	1	UniRef100_H8L9J1 Enterocin A Immunity n=159 Tax=Firmicutes RepID=H8L9J1_ENTFU
contig00022|2	0	1	UniRef100_H8L9J2 Uncharacterized protein n=128 Tax=Firmicutes RepID=H8L9J2_ENTFU
contig00022|3	1	1	UniRef100_H8L9J3 Uncharacterized protein n=125 Tax=Firmicutes RepID=H8L9J3_ENTFU
contig00022|4	1	1	UniRef100_H8L9J4 Uncharacterized protein n=202 Tax=Firmicutes RepID=H8L9J4_ENTFU
contig00022|5	1	1	UniRef100_C2HDX7 Uracil phosphoribosyltransferase n=21 Tax=Enterococcus RepID=C2HDX7_ENTFC
contig00022|6	0	1	UniRef100_S4ERM1 Hydrolase, alpha/beta domain protein n=29 Tax=Enterococcus RepID=S4ERM1_ENTFC
contig00022|7	1	1	UniRef100_H8L9J7 Serine hydroxymethyltransferase n=168 Tax=Firmicutes RepID=H8L9J7_ENTFU
contig00022|8	1	1	UniRef100_H8L9J8 Uncharacterized protein n=181 Tax=Enterococcus RepID=H8L9J8_ENTFU
contig00022|9	1	1	UniRef100_H8L9J9 Sua5/YciO/YrdC/YwlC family protein n=119 Tax=Firmicutes RepID=H8L9J9_ENTFU
contig00022|10	1	1	UniRef100_C9B849 Predicted protein n=60 Tax=Firmicutes RepID=C9B849_ENTFC
contig00022|11	0	1	UniRef100_D4QRA1 Release factor glutamine methyltransferase n=27 Tax=Enterococcus RepID=D4QRA1_ENTFC
contig00022|12	1	1	UniRef100_H8L9K1 Peptide chain release factor 1 n=209 Tax=Firmicutes RepID=H8L9K1_ENTFU
contig00022|13	1	1	UniRef100_C2HDY4 Thymidine kinase n=16 Tax=Enterococcus faecium RepID=C2HDY4_ENTFC
contig00022|14	1	1	UniRef100_H8L9K3 Acetyltransferase n=123 Tax=Firmicutes RepID=H8L9K3_ENTFU
contig00022|15	1	1	UniRef100_S4EGC6 Uncharacterized protein n=1 Tax=Enterococcus faecium SD1C-2 RepID=S4EGC6_ENTFC
contig00022|16	1	1	UniRef100_H8L9K5 Methyltransferase domain protein n=141 Tax=Firmicutes RepID=H8L9K5_ENTFU
contig00022|17	1	1	UniRef100_H8L9K6 Signal peptidase I n=201 Tax=Firmicutes RepID=H8L9K6_ENTFU
contig00023|1	0	1	UniRef100_J6Z492 Toxin-antitoxin system, antitoxin component, ribbon-helix-helix domain protein n=11 Tax=Enterococcus faecium RepID=J6Z492_ENTFC
contig00023|2	1	1	UniRef100_H8L913 Uncharacterized protein n=173 Tax=Enterococcus RepID=H8L913_ENTFU
contig00023|3	0	1	UniRef100_K0Z000 Coproporphyrinogen III oxidase n=71 Tax=Enterococcus RepID=K0Z000_9ENTE
contig00023|4	0	1	UniRef100_D4RGR7 Heat-inducible transcription repressor hrcA n=74 Tax=Enterococcus RepID=D4RGR7_ENTFC
contig00023|5	0	1	UniRef100_L2IC09 Protein GrpE n=7 Tax=Enterococcus faecium RepID=L2IC09_ENTFC
contig00023|6	0	1	UniRef100_H8L909 Chaperone protein DnaK n=224 Tax=Firmicutes RepID=H8L909_ENTFU
contig00023|7	0	1	UniRef100_H8L908 Chaperone protein DnaJ n=164 Tax=Firmicutes RepID=H8L908_ENTFU
contig00023|8	0	1	UniRef100_H8L906 Amino acid ABC transporter ATP-binding protein n=225 Tax=Firmicutes RepID=H8L906_ENTFU
contig00023|9	0	1	UniRef100_H8L905 Amino acid ABC transporter amino acid-binding/permease n=144 Tax=Firmicutes RepID=H8L905_ENTFU
contig00023|10	0	1	UniRef100_H8L904 UvrABC system protein B n=143 Tax=Enterococcus RepID=H8L904_ENTFU
contig00023|11	0	1	UniRef100_D4SQ69 UvrABC system protein A n=8 Tax=Enterococcus faecium RepID=D4SQ69_ENTFC
contig00023|12	0	1	UniRef100_H8L902 D-aspartate ligase n=205 Tax=Firmicutes RepID=ASL_ENTFU
contig00023|13	0	1	UniRef100_D4QSJ6 Aspartate racemase n=96 Tax=Enterococcus RepID=D4QSJ6_ENTFC
contig00023|14	0	1	UniRef100_H8L900 UPF0042 nucleotide-binding protein EFAU004_01688 n=182 Tax=Firmicutes RepID=H8L900_ENTFU
contig00023|15	0	1	UniRef100_J7CYJ0 Uncharacterized protein n=99 Tax=Enterococcus RepID=J7CYJ0_ENTFC
contig00023|16	0	1	UniRef100_H8L8Z8 Putative sporulation transcription regulator WhiA n=205 Tax=Firmicutes RepID=H8L8Z8_ENTFU
contig00023|17	0	1	UniRef100_J6KU10 Uncharacterized protein n=1 Tax=Enterococcus faecium 504 RepID=J6KU10_ENTFC
contig00023|18	0	1	UniRef100_J7CYV6 Uncharacterized protein n=40 Tax=Enterococcus faecium RepID=J7CYV6_ENTFC
contig00023|19	0	1	UniRef100_J6YD36 Uncharacterized protein n=24 Tax=Enterococcus faecium RepID=J6YD36_ENTFC
contig00023|20	0	1	UniRef100_H8L8Y8 Bifunctional disulfide isomerase/thiol-disulfide oxidase n=149 Tax=Firmicutes RepID=H8L8Y8_ENTFU
contig00023|21	0	1	UniRef100_D4RCG5 Pyruvate-flavodoxin oxidoreductase n=8 Tax=Enterococcus faecium RepID=D4RCG5_ENTFC
contig00023|22	0	1	UniRef100_L2IDS1 TIGR00159 family protein n=24 Tax=Enterococcus faecium RepID=L2IDS1_ENTFC
contig00023|23	0	1	UniRef100_J7CCA8 YbbR-like protein n=47 Tax=Enterococcus RepID=J7CCA8_ENTFC
contig00023|24	0	1	UniRef100_D4RCG2 Phosphoglucosamine mutase n=25 Tax=Enterococcus faecium RepID=D4RCG2_ENTFC
contig00023|25	0	1	UniRef100_J7CYI6 Uncharacterized protein n=2 Tax=Enterococcus faecium RepID=J7CYI6_ENTFC
contig00023|26	0	1	UniRef100_C9AMN1 Predicted protein n=24 Tax=Enterococcus faecium RepID=C9AMN1_ENTFC
contig00023|27	0	1	UniRef100_L2IC30 Uncharacterized protein n=9 Tax=Enterococcus faecium RepID=L2IC30_ENTFC
contig00023|28	0	1	UniRef100_S4ELU9 Glutamine--fructose-6-phosphate aminotransferase
contig00023|29	0	1	UniRef100_J7CYI4 Uncharacterized protein n=3 Tax=Enterococcus faecium RepID=J7CYI4_ENTFC
contig00023|30	0	1	UniRef100_J6YD28 Uncharacterized protein n=34 Tax=Enterococcus faecium RepID=J6YD28_ENTFC
contig00023|31	0	1	UniRef100_C9AMN5 Protease/peptidase n=23 Tax=Enterococcus faecium RepID=C9AMN5_ENTFC
contig00023|32	0	1	UniRef100_D4QLD0 Conserved membrane protein YteJ n=33 Tax=Enterococcus faecium RepID=D4QLD0_ENTFC
contig00023|33	0	1	UniRef100_J7CYV0 Uncharacterized protein n=14 Tax=Enterococcus faecium RepID=J7CYV0_ENTFC
contig00023|34	0	1	UniRef100_D4R668 Trigger factor n=24 Tax=Enterococcus faecium RepID=D4R668_ENTFC
contig00023|35	0	1	UniRef100_C2HBN8 ATP-dependent Clp protease ATP-binding subunit ClpX n=51 Tax=Enterococcus faecium RepID=C2HBN8_ENTFC
contig00023|36	0	1	UniRef100_C9AMP0 Probable GTP-binding protein EngB n=28 Tax=Enterococcus faecium RepID=C9AMP0_ENTFC
contig00023|37	0	1	UniRef100_H8L8X5 Uncharacterized protein n=210 Tax=Firmicutes RepID=H8L8X5_ENTFU
contig00023|38	0	1	UniRef100_J7CYU8 Uncharacterized protein n=13 Tax=Enterococcus faecium RepID=J7CYU8_ENTFC
contig00023|39	0	1	UniRef100_L2JB47 DeoR family transcriptional regulator, fructose operon transcriptional repressor n=23 Tax=Enterococcus faecium RepID=L2JB47_ENTFC
contig00023|40	0	1	UniRef100_D4R661 Tagatose-6-phosphate kinase n=24 Tax=Enterococcus faecium RepID=D4R661_ENTFC
contig00023|41	0	1	UniRef100_D4R660 Iiabc fructose/xylitol-pts n=11 Tax=Enterococcus faecium RepID=D4R660_ENTFC
contig00023|42	0	1	UniRef100_J7CYU6 Chloride transporter, ClC family n=16 Tax=Enterococcus faecium RepID=J7CYU6_ENTFC
contig00023|43	0	1	UniRef100_S4EXC2 ATP-dependent DNA helicase PcrA n=17 Tax=Enterococcus faecium RepID=S4EXC2_ENTFC
contig00023|44	0	1	UniRef100_D4R657 DNA ligase n=20 Tax=Enterococcus faecium RepID=D4R657_ENTFC
contig00023|45	0	1	UniRef100_H8L7Y3 Aspartyl/glutamyl-tRNA(Asn/Gln) amidotransferase subunit C n=229 Tax=Firmicutes RepID=H8L7Y3_ENTFU
contig00023|46	0	1	UniRef100_D4R655 Glutamyl-tRNA(Gln) amidotransferase subunit A n=17 Tax=Enterococcus faecium RepID=D4R655_ENTFC
contig00023|47	0	1	UniRef100_C9AMQ2 Aspartyl/glutamyl-tRNA(Asn/Gln) amidotransferase subunit B n=38 Tax=Enterococcus faecium RepID=C9AMQ2_ENTFC
contig00023|48	0	1	UniRef100_C2HBM4 Lipid kinase, YegS/Rv2252/BmrU family n=44 Tax=Enterococcus faecium RepID=C2HBM4_ENTFC
contig00023|49	0	1	UniRef100_J7CYH7 23S rRNA (Uracil-5-)-methyltransferase RumA n=23 Tax=Enterococcus faecium RepID=J7CYH7_ENTFC
contig00023|50	0	1	UniRef100_H8L7R7 Uncharacterized protein n=214 Tax=Firmicutes RepID=H8L7R7_ENTFU
contig00023|51	0	1	UniRef100_L2IMF7 ABC transporter ATP-binding protein n=12 Tax=Enterococcus faecium RepID=L2IMF7_ENTFC
contig00023|52	0	0	UniRef100_R4DUF6 Uncharacterized protein n=1 Tax=Enterococcus faecium EnGen0164 RepID=R4DUF6_ENTFC
contig00024|1	0	1	UniRef100_D4SJM3 Tryptophan-rich sensory protein n=3 Tax=Enterococcus faecium RepID=D4SJM3_ENTFC
contig00024|2	0	1	UniRef100_H8L7B0 Transcriptional regulator n=208 Tax=Firmicutes RepID=H8L7B0_ENTFU
contig00024|3	1	1	UniRef100_H8L7B1 Major cold shock protein CspA n=233 Tax=Firmicutes RepID=H8L7B1_ENTFU
contig00024|4	0	1	UniRef100_C9B7F6 Superoxide dismutase n=107 Tax=Enterococcus faecium RepID=C9B7F6_ENTFC
contig00024|5	0	1	UniRef100_D4SJL8 Teichoic acid glycosylation protein n=2 Tax=Enterococcus faecium RepID=D4SJL8_ENTFC
contig00024|6	0	1	UniRef100_E4IB36 Cation diffusion facilitator family transporter n=45 Tax=Enterococcus faecium RepID=E4IB36_ENTFC
contig00024|7	0	1	UniRef100_J7CSI3 Uncharacterized protein n=9 Tax=Enterococcus faecium RepID=J7CSI3_ENTFC
contig00024|8	0	1	UniRef100_L2I4E1 4-phosphoerythronate dehydrogenase n=1 Tax=Enterococcus faecium EnGen0014 RepID=L2I4E1_ENTFC
contig00024|9	0	1	UniRef100_D4QN39 HesB/YadR/YfhF-family protein n=9 Tax=Enterococcus faecium RepID=D4QN39_ENTFC
contig00024|10	0	1	UniRef100_C2H8D3 TrkA N-terminal domain protein n=19 Tax=Enterococcus faecium RepID=C2H8D3_ENTFC
contig00024|11	0	1	UniRef100_L2I5P5 Uncharacterized protein n=1 Tax=Enterococcus faecium EnGen0014 RepID=L2I5P5_ENTFC
contig00024|12	0	1	UniRef100_H8L7B9 LuxR family DNA-binding response regulator n=62 Tax=Firmicutes RepID=H8L7B9_ENTFU
contig00024|13	0	1	UniRef100_H8L7C0 Sensor histidine kinase n=55 Tax=Firmicutes RepID=H8L7C0_ENTFU
contig00024|14	0	0	UniRef100_S4EBP4 Uncharacterized protein n=7 Tax=Enterococcus faecium RepID=S4EBP4_ENTFC
contig00024|15	0	1	UniRef100_J8ZLB8 Transcription elongation factor GreA n=4 Tax=Enterococcus faecium RepID=J8ZLB8_ENTFC
contig00024|16	0	1	UniRef100_C2H8C7 YceG family protein n=56 Tax=Firmicutes RepID=C2H8C7_ENTFC
contig00024|17	0	1	UniRef100_L2RC04 Beta-lactamase n=1 Tax=Enterococcus faecium EnGen0048 RepID=L2RC04_ENTFC
contig00024|18	0	1	UniRef100_L2I4F1 UDP-glucose 4-epimerase n=5 Tax=Enterococcus faecium RepID=L2I4F1_ENTFC
contig00024|19	0	1	UniRef100_L2HFH6 Uncharacterized protein n=6 Tax=Enterococcus faecium RepID=L2HFH6_ENTFC
contig00024|20	0	1	UniRef100_L2HEL6 Uncharacterized protein n=6 Tax=Enterococcus faecium RepID=L2HEL6_ENTFC
contig00024|21	0	1	UniRef100_L2HG97 Uncharacterized protein n=6 Tax=Enterococcus faecium RepID=L2HG97_ENTFC
contig00024|22	0	1	UniRef100_L2HEP7 Uncharacterized protein n=3 Tax=Enterococcus faecium RepID=L2HEP7_ENTFC
contig00024|23	0	1	UniRef100_G9SNB0 Lipopolysaccharide cholinephosphotransferase licD n=6 Tax=Enterococcus faecium RepID=G9SNB0_ENTFC
contig00024|24	0	1	UniRef100_L2HFF9 Glycosyl transferase n=6 Tax=Enterococcus faecium RepID=L2HFF9_ENTFC
contig00024|25	0	1	UniRef100_G9SNB2 UDP-glucuronic acid decarboxylase 1 n=6 Tax=Enterococcus faecium RepID=G9SNB2_ENTFC
contig00024|26	0	1	UniRef100_G9SNB3 2-C-methyl-D-erythritol 4-phosphate cytidylyltransferase n=6 Tax=Enterococcus faecium RepID=G9SNB3_ENTFC
contig00024|27	0	1	UniRef100_G9SNB4 Uncharacterized glycosyltransferase epsJ n=6 Tax=Enterococcus faecium RepID=G9SNB4_ENTFC
contig00024|28	0	1	UniRef100_C2H8B5 Exopolysaccharide biosynthesis polyprenyl glycosylphosphotransferase n=11 Tax=Enterococcus faecium RepID=C2H8B5_ENTFC
contig00024|29	0	1	UniRef100_G9SNB6 Glycosyl transferase, group 2 family protein n=6 Tax=Enterococcus faecium RepID=G9SNB6_ENTFC
contig00024|30	0	1	UniRef100_G9SNB7 Glycosyl transferase, group 2 family protein n=18 Tax=Enterococcus faecium RepID=G9SNB7_ENTFC
contig00024|31	0	1	UniRef100_G9SNB8 ABC transporter, ATP-binding protein n=16 Tax=Enterococcus faecium RepID=G9SNB8_ENTFC
contig00024|32	0	1	UniRef100_H8L7F2 ABC-2 type transporter n=229 Tax=Firmicutes RepID=H8L7F2_ENTFU
contig00024|33	0	1	UniRef100_L2I4G4 Uncharacterized protein n=5 Tax=Enterococcus faecium RepID=L2I4G4_ENTFC
contig00024|34	0	1	UniRef100_L2I6C3 Uncharacterized protein n=3 Tax=Enterococcus faecium RepID=L2I6C3_ENTFC
contig00024|35	0	1	UniRef100_H8L7F5 dTDP-4-dehydrorhamnose reductase n=154 Tax=Enterococcus RepID=H8L7F5_ENTFU
contig00024|36	0	1	UniRef100_C9B7C5 dTDP-glucose 4,6-dehydratase n=102 Tax=Firmicutes RepID=C9B7C5_ENTFC
contig00024|37	0	1	UniRef100_G9SNC4 dTDP-4-dehydrorhamnose 3,5-epimerase n=6 Tax=Enterococcus faecium RepID=G9SNC4_ENTFC
contig00024|38	0	1	UniRef100_H8L7F8 Glucose-1-phosphate thymidylyltransferase n=199 Tax=Firmicutes RepID=H8L7F8_ENTFU
contig00024|39	0	1	UniRef100_E4IBM6 Glycosyltransferase, group 2 family protein n=49 Tax=Enterococcus faecium RepID=E4IBM6_ENTFC
contig00024|40	0	1	UniRef100_G9SNC7 Glycosyl transferase, group 2 family protein n=8 Tax=Enterococcus faecium RepID=G9SNC7_ENTFC
contig00024|41	0	1	UniRef100_G9SNC8 Glycosyl transferase, group 2 family protein n=8 Tax=Enterococcus faecium RepID=G9SNC8_ENTFC
contig00024|42	0	0	UniRef100_H8L7G2 Glycosyl transferase, group 4 family protein n=166 Tax=Firmicutes RepID=H8L7G2_ENTFU
contig00024|43	0	1	UniRef100_H8L7G3 Ribonuclease BN n=194 Tax=Firmicutes RepID=H8L7G3_ENTFU
contig00024|44	0	1	UniRef100_C2H899 Methionine aminopeptidase n=26 Tax=Enterococcus faecium RepID=C2H899_ENTFC
contig00024|45	0	1	UniRef100_L2I468 Flavodoxin n=3 Tax=Enterococcus faecium RepID=L2I468_ENTFC
contig00024|46	0	1	UniRef100_L2I5T5 TetR family transcriptional regulator n=3 Tax=Enterococcus faecium RepID=L2I5T5_ENTFC
contig00024|47	0	1	UniRef100_D0ABN3 Uncharacterized protein n=26 Tax=Enterococcus faecium RepID=D0ABN3_ENTFC
contig00024|48	0	1	UniRef100_L2P7V7 Uncharacterized protein (Fragment) n=1 Tax=Enterococcus faecium EnGen0024 RepID=L2P7V7_ENTFC
contig00024|49	0	1	UniRef100_H8LDP2 Uncharacterized protein n=222 Tax=Firmicutes RepID=H8LDP2_ENTFU
contig00024|50	1	1	UniRef100_H8LDP1 Acetyltransferase n=187 Tax=Firmicutes RepID=H8LDP1_ENTFU
contig00024|51	0	1	UniRef100_L2I473 Uncharacterized protein n=3 Tax=Enterococcus faecium RepID=L2I473_ENTFC
contig00024|52	0	1	UniRef100_E4I5T6 Uncharacterized protein n=50 Tax=Enterococcus faecium RepID=E4I5T6_ENTFC
contig00024|53	0	1	UniRef100_J6DTA1 Uncharacterized protein n=13 Tax=Enterococcus faecium RepID=J6DTA1_ENTFC
contig00024|54	0	1	UniRef100_L2I4I2 PTS system, lactose/cellobiose family IIC component n=3 Tax=Enterococcus faecium RepID=L2I4I2_ENTFC
contig00024|55	1	1	UniRef100_J6Y152 Lichenan-specific phosphotransferase enzyme IIA component n=2 Tax=Enterococcus faecium RepID=J6Y152_ENTFC
contig00024|56	1	1	UniRef100_H8LDN5 PTS system, lactose/cellobiose-specific IIB component n=228 Tax=Firmicutes RepID=H8LDN5_ENTFU
contig00024|57	0	1	UniRef100_D0ABM3 Uncharacterized protein n=24 Tax=Enterococcus faecium RepID=D0ABM3_ENTFC
contig00024|58	0	1	UniRef100_L2I8W9 DEAD/DEAH box helicase n=2 Tax=Enterococcus faecium RepID=L2I8W9_ENTFC
contig00024|59	0	1	UniRef100_L2I4I7 Oxidoreductase NAD-binding Rossmann fold protein n=1 Tax=Enterococcus faecium EnGen0014 RepID=L2I4I7_ENTFC
contig00024|60	0	1	UniRef100_L2I6E7 Sugar fermentation stimulation protein homolog n=1 Tax=Enterococcus faecium EnGen0014 RepID=L2I6E7_ENTFC
contig00024|61	0	1	UniRef100_L2I484 Uncharacterized protein n=1 Tax=Enterococcus faecium EnGen0014 RepID=L2I484_ENTFC
contig00024|62	0	1	UniRef100_H8LDM8 Iron dependent repressor, DNA binding domain protein n=218 Tax=Firmicutes RepID=H8LDM8_ENTFU
contig00024|63	0	1	UniRef100_L2I406 Glucose-6-phosphate 1-dehydrogenase n=2 Tax=Enterococcus faecium RepID=L2I406_ENTFC
contig00024|64	0	1	UniRef100_L2I4J2 Isoleucine--tRNA ligase n=2 Tax=Enterococcus faecium RepID=L2I4J2_ENTFC
contig00024|65	1	1	UniRef100_H8LDM5 Cell division protein DivIVA n=211 Tax=Firmicutes RepID=H8LDM5_ENTFU
contig00024|66	0	1	UniRef100_H8LDM4 S4 domain protein n=188 Tax=Firmicutes RepID=H8LDM4_ENTFU
contig00024|67	0	1	UniRef100_H8LDM3 Cell division protein sepF n=202 Tax=Firmicutes RepID=H8LDM3_ENTFU
contig00024|68	0	1	UniRef100_H8LDM2 Alanine racemase n=189 Tax=Firmicutes RepID=H8LDM2_ENTFU
contig00024|69	0	1	UniRef100_H8LDM1 Cell division protein FtsZ n=212 Tax=Firmicutes RepID=H8LDM1_ENTFU
contig00024|70	0	1	UniRef100_H8LDM0 Cell division protein ftsA n=204 Tax=Firmicutes RepID=H8LDM0_ENTFU
contig00024|71	0	0	UniRef100_C9BVQ0 Cell division protein DivIB n=25 Tax=Enterococcus faecium RepID=C9BVQ0_ENTFC
contig00024|72	0	1	UniRef100_J6YE83 UDP-N-acetylglucosamine--N-acetylmuramyl-(pentapeptide) pyrophosphoryl-undecaprenol N-acetylglucosamine transferase n=38 Tax=Enterococcus faecium RepID=J6YE83_ENTFC
contig00024|73	0	1	UniRef100_D0ABK6 UDP-N-acetylmuramoylalanine--D-glutamate ligase n=50 Tax=Enterococcus faecium RepID=D0ABK6_ENTFC
contig00024|74	0	1	UniRef100_J6Z5A0 Phospho-N-acetylmuramoyl-pentapeptide-transferase n=39 Tax=Enterococcus faecium RepID=J6Z5A0_ENTFC
contig00024|75	0	1	UniRef100_C9B785 Peptidoglycan glycosyltransferase n=75 Tax=Enterococcus RepID=C9B785_ENTFC
contig00024|76	0	1	UniRef100_C2H864 Cell division protein FtsL n=25 Tax=Enterococcus faecium RepID=C2H864_ENTFC
contig00024|77	0	1	UniRef100_C9B783 Ribosomal RNA small subunit methyltransferase H n=59 Tax=Enterococcus faecium RepID=C9B783_ENTFC
contig00024|78	0	1	UniRef100_L2GZB6 Protein MraZ n=5 Tax=Enterococcus faecium RepID=L2GZB6_ENTFC
contig00024|79	0	1	UniRef100_H8LDL1 Uncharacterized protein n=177 Tax=Firmicutes RepID=H8LDL1_ENTFU
contig00024|80	0	0	UniRef100_J6KXC8 CorA-like protein n=37 Tax=Enterococcus faecium RepID=J6KXC8_ENTFC
contig00024|81	1	1	UniRef100_H8LDK9 Uncharacterized protein n=216 Tax=Firmicutes RepID=H8LDK9_ENTFU
contig00024|82	0	1	UniRef100_L2H119 DNA repair protein RecN n=6 Tax=Enterococcus faecium RepID=L2H119_ENTFC
contig00024|83	0	1	UniRef100_E4I5W9 Arginine repressor n=49 Tax=Enterococcus faecium RepID=E4I5W9_ENTFC
contig00024|84	0	1	UniRef100_J6H218 Ribosomal RNA large subunit methyltransferase J n=10 Tax=Enterococcus faecium RepID=J6H218_ENTFC
contig00024|85	0	1	UniRef100_L2H0I1 Geranylgeranyl diphosphate synthase, type II n=5 Tax=Enterococcus faecium RepID=L2H0I1_ENTFC
contig00024|86	1	1	UniRef100_H8LDK4 Exodeoxyribonuclease 7 small subunit n=231 Tax=Firmicutes RepID=H8LDK4_ENTFU
contig00024|87	0	1	UniRef100_J6YE72 Exodeoxyribonuclease 7 large subunit n=5 Tax=Enterococcus faecium RepID=J6YE72_ENTFC
contig00024|88	0	1	UniRef100_L2GZC5 Bifunctional protein FolD n=5 Tax=Enterococcus faecium RepID=L2GZC5_ENTFC
contig00024|89	0	1	UniRef100_H8LDK1 N utilization substance protein B homolog n=212 Tax=Firmicutes RepID=H8LDK1_ENTFU
contig00024|90	1	1	UniRef100_H8LDK0 Uncharacterized protein n=212 Tax=Firmicutes RepID=H8LDK0_ENTFU
contig00024|91	0	1	UniRef100_H8LDJ9 Xaa-Pro dipeptidase n=197 Tax=Firmicutes RepID=H8LDJ9_ENTFU
contig00024|92	0	1	UniRef100_J6JRW3 Transglycosylase associated protein n=12 Tax=Enterococcus faecium RepID=J6JRW3_ENTFC
contig00024|93	1	1	UniRef100_H8LDJ7 Uncharacterized protein n=206 Tax=Firmicutes RepID=H8LDJ7_ENTFU
contig00024|94	0	0	UniRef100_C2H847 PTS system, mannose/fructose/sorbose family, IID component n=13 Tax=Enterococcus RepID=C2H847_ENTFC
contig00024|95	0	1	UniRef100_H8LDJ5 PTS system, mannose/fructose/sorbose-specific IIC component n=166 Tax=Firmicutes RepID=H8LDJ5_ENTFU
contig00024|96	0	1	UniRef100_H8LDJ4 PTS system, mannose/fructose/sorbose-specific IIAB component n=175 Tax=Firmicutes RepID=H8LDJ4_ENTFU
contig00024|97	0	1	UniRef100_H8LDJ3 PTS system, mannose/fructose/sorbose-specific IIB component n=225 Tax=Firmicutes RepID=H8LDJ3_ENTFU
contig00024|98	0	1	UniRef100_L2HR52 Transcriptional antiterminator bglG:Sigma-54 factor n=2 Tax=Enterococcus faecium RepID=L2HR52_ENTFC
contig00024|99	1	1	UniRef100_K0Z1D1 50S ribosomal protein L27 n=6 Tax=Firmicutes RepID=K0Z1D1_9ENTE
contig00024|100	0	1	UniRef100_C2H840 Uncharacterized protein n=231 Tax=Firmicutes RepID=C2H840_ENTFC
contig00024|101	0	1	UniRef100_H8LDI9 50S ribosomal protein L21 n=229 Tax=Firmicutes RepID=H8LDI9_ENTFU
contig00024|102	0	1	UniRef100_J6LGU6 Uracil-DNA glycosylase, family 4 n=40 Tax=Enterococcus faecium RepID=J6LGU6_ENTFC
contig00024|103	0	1	UniRef100_D0ADZ9 Sulfate permease n=46 Tax=Enterococcus faecium RepID=D0ADZ9_ENTFC
contig00024|104	0	1	UniRef100_J7D3A6 Uncharacterized protein n=97 Tax=Enterococcus RepID=J7D3A6_ENTFC
contig00024|105	0	1	UniRef100_K8DY08 Uncharacterized protein n=1 Tax=Desulfotomaculum hydrothermale Lam5 = DSM 18033 RepID=K8DY08_9FIRM
contig00024|106	1	1	UniRef100_H8LDI5 O-methyltransferase n=205 Tax=Firmicutes RepID=H8LDI5_ENTFU
contig00024|107	0	1	UniRef100_C9B6Z1 Signal peptidase I n=54 Tax=Enterococcus RepID=C9B6Z1_ENTFC
contig00024|108	0	1	UniRef100_L2M3M2 Uncharacterized protein n=1 Tax=Enterococcus faecium EnGen0027 RepID=L2M3M2_ENTFC
contig00024|109	0	1	UniRef100_J6ZFD8 Lipoyltransferase and lipoate-protein ligase n=41 Tax=Enterococcus faecium RepID=J6ZFD8_ENTFC
contig00024|110	0	1	UniRef100_D0ADZ3 Uncharacterized protein n=62 Tax=Enterococcus faecium RepID=D0ADZ3_ENTFC
contig00024|111	1	1	UniRef100_H8LDI0 Integral membrane protein n=193 Tax=Firmicutes RepID=H8LDI0_ENTFU
contig00024|112	0	1	UniRef100_H8LDH9 M42 glutamyl aminopeptidase n=205 Tax=Firmicutes RepID=H8LDH9_ENTFU
contig00024|113	0	1	UniRef100_H8LDH8 D-alanyl-lipoteichoic acid synthetase, DltD n=193 Tax=Firmicutes RepID=H8LDH8_ENTFU
contig00024|114	1	1	UniRef100_H8LDH7 D-alanine--poly(phosphoribitol) ligase subunit 2 n=212 Tax=Firmicutes RepID=H8LDH7_ENTFU
contig00024|115	0	1	UniRef100_H8LDH6 Membrane bound O-acyl transferase n=156 Tax=Firmicutes RepID=H8LDH6_ENTFU
contig00024|116	0	1	UniRef100_D4RJN5 D-alanine-activating enzyme n=47 Tax=Enterococcus faecium RepID=D4RJN5_ENTFC
contig00024|117	0	1	UniRef100_L2GYB9 Efflux ABC transporter permease n=7 Tax=Enterococcus faecium RepID=L2GYB9_ENTFC
contig00024|118	0	1	UniRef100_D4QYH8 Bacitracin export ATP-binding protein BceA n=54 Tax=Enterococcus faecium RepID=D4QYH8_ENTFC
contig00024|119	0	1	UniRef100_H8LDH1 Anaerobic ribonucleoside triphosphate reductase n=160 Tax=Firmicutes RepID=H8LDH1_ENTFU
contig00024|120	0	1	UniRef100_H8LDH0 Anaerobic ribonucleoside-triphosphate reductase-activating protein n=201 Tax=Firmicutes RepID=H8LDH0_ENTFU
contig00024|121	0	1	UniRef100_L2Q0Y8 DNA polymerase IV n=9 Tax=Enterococcus faecium RepID=L2Q0Y8_ENTFC
contig00024|122	0	1	UniRef100_D4SHW1 Ribosomal RNA small subunit methyltransferase I n=51 Tax=Enterococcus faecium RepID=D4SHW1_ENTFC
contig00024|123	1	1	UniRef100_H8LDG7 Initiation-control protein YabA n=232 Tax=Firmicutes RepID=H8LDG7_ENTFU
contig00024|124	0	1	UniRef100_J7D371 PSP1 protein n=5 Tax=Enterococcus faecium RepID=J7D371_ENTFC
contig00024|125	0	1	UniRef100_L2I4F2 DNA polymerase III, delta' subunit n=36 Tax=Enterococcus faecium RepID=L2I4F2_ENTFC
contig00024|126	0	1	UniRef100_H8LDG4 Uncharacterized protein n=231 Tax=Firmicutes RepID=H8LDG4_ENTFU
contig00024|127	0	1	UniRef100_E4I613 Thymidylate kinase n=48 Tax=Enterococcus faecium RepID=E4I613_ENTFC
contig00024|128	0	1	UniRef100_C2H812 Recombination protein RecR n=18 Tax=Enterococcus faecium RepID=C2H812_ENTFC
contig00024|129	1	1	UniRef100_H8LDG1 Nucleoid-associated protein EFAU004_00711 n=173 Tax=Firmicutes RepID=H8LDG1_ENTFU
contig00024|130	0	1	UniRef100_L2L126 DNA polymerase III, subunit gamma and tau n=4 Tax=Enterococcus faecium RepID=L2L126_ENTFC
contig00024|131	0	1	UniRef100_S4E2M5 Uncharacterized protein n=94 Tax=Enterococcus RepID=S4E2M5_ENTFC
contig00024|132	0	1	UniRef100_D0ADX0 Uncharacterized protein n=17 Tax=Enterococcus faecium RepID=D0ADX0_ENTFC
contig00024|133	0	1	UniRef100_L2GZX4 Uncharacterized protein n=6 Tax=Enterococcus faecium RepID=L2GZX4_ENTFC
contig00024|134	0	1	UniRef100_H8LDF6 Transcriptional regulator, Crp/Fnr family n=202 Tax=Enterococcus RepID=H8LDF6_ENTFU
contig00024|135	1	1	UniRef100_H8LDF5 Uncharacterized protein n=225 Tax=Firmicutes RepID=H8LDF5_ENTFU
contig00024|136	0	1	UniRef100_H8LDF4 Transporter, major facilitator family protein n=202 Tax=Firmicutes RepID=H8LDF4_ENTFU
contig00024|137	0	1	UniRef100_L2GZY0 Integral membrane protein n=6 Tax=Enterococcus faecium RepID=L2GZY0_ENTFC
contig00024|138	0	1	UniRef100_S4FB54 Transcriptional regulator, DeoR family n=1 Tax=Enterococcus faecium SD3B-2 RepID=S4FB54_ENTFC
contig00024|139	0	1	UniRef100_L2GZ61 Ketose-bisphosphate aldolase n=6 Tax=Enterococcus faecium RepID=L2GZ61_ENTFC
contig00024|140	0	1	UniRef100_L8A7G5 PTS system, fructose-specific IIBC component (EIIBC-Fru) n=3 Tax=Enterococcus faecium RepID=L8A7G5_ENTFC
contig00024|141	0	1	UniRef100_K0YZX8 PTS system fructose-specific transporter subunit IIBC n=5 Tax=Enterococcus RepID=K0YZX8_9ENTE
contig00024|142	0	1	UniRef100_L2MST6 PTS system, fructose subfamily, IIA component n=18 Tax=Enterococcus faecium RepID=L2MST6_ENTFC
contig00024|143	1	1	UniRef100_H8LDE8 50S ribosomal protein L31 type B n=232 Tax=Enterococcus RepID=H8LDE8_ENTFU
contig00024|144	0	1	UniRef100_H8LDE7 Transcription termination factor Rho n=222 Tax=Enterococcus RepID=H8LDE7_ENTFU
contig00024|145	0	1	UniRef100_D0ADV8 UDP-N-acetylglucosamine 1-carboxyvinyltransferase n=67 Tax=Enterococcus faecium RepID=D0ADV8_ENTFC
contig00024|146	0	1	UniRef100_C9B6V2 D-alanyl-D-alanine carboxypeptidase n=1 Tax=Enterococcus faecium 1,231,501 RepID=C9B6V2_ENTFC
contig00024|147	0	1	UniRef100_D0ADV6 Uncharacterized protein n=37 Tax=Enterococcus faecium RepID=D0ADV6_ENTFC
contig00024|148	0	1	UniRef100_L2H8N7 Uncharacterized protein n=13 Tax=Enterococcus faecium RepID=L2H8N7_ENTFC
contig00024|149	0	1	UniRef100_C2H7Z0 Fructose-1,6-bisphosphate aldolase, class II n=17 Tax=Enterococcus faecium RepID=C2H7Z0_ENTFC
contig00024|150	0	1	UniRef100_C9CCG4 Predicted protein n=48 Tax=Firmicutes RepID=C9CCG4_ENTFC
contig00024|151	0	1	UniRef100_H8LDE4 CTP synthase n=193 Tax=Firmicutes RepID=H8LDE4_ENTFU
contig00024|152	0	1	UniRef100_L2IAE2 Uncharacterized protein n=34 Tax=Enterococcus faecium RepID=L2IAE2_ENTFC
contig00024|153	0	1	UniRef100_H8LDE2 Glutamine synthetase n=205 Tax=Firmicutes RepID=H8LDE2_ENTFU
contig00024|154	0	1	UniRef100_C9B6U5 Regulatory protein n=63 Tax=Enterococcus faecium RepID=C9B6U5_ENTFC
contig00024|155	0	1	UniRef100_H8L897 GTPase HflX n=167 Tax=Firmicutes RepID=H8L897_ENTFU
contig00024|156	0	1	UniRef100_L2I3C5 tRNA dimethylallyltransferase n=35 Tax=Enterococcus faecium RepID=L2I3C5_ENTFC
contig00024|157	0	1	UniRef100_H8L899 Glycerophosphodiester phosphodiesterase family protein n=147 Tax=Firmicutes RepID=H8L899_ENTFU
contig00024|158	0	1	UniRef100_H8L8A0 Uncharacterized protein n=230 Tax=Firmicutes RepID=H8L8A0_ENTFU
contig00024|159	1	1	UniRef100_H8L8A1 ATP-dependent Clp protease proteolytic subunit n=233 Tax=Firmicutes RepID=H8L8A1_ENTFU
contig00024|160	0	1	UniRef100_C2H7X9 Bacterial transferase hexapeptide repeat protein n=15 Tax=Enterococcus faecium RepID=C2H7X9_ENTFC
contig00024|161	0	1	UniRef100_L2I3C9 Uncharacterized protein n=36 Tax=Enterococcus faecium RepID=L2I3C9_ENTFC
contig00024|162	0	1	UniRef100_C9B6T7 ABC transporter n=98 Tax=Enterococcus RepID=C9B6T7_ENTFC
contig00024|163	0	1	UniRef100_D0ADU2 Uncharacterized protein n=60 Tax=Enterococcus faecium RepID=D0ADU2_ENTFC
contig00024|164	1	1	UniRef100_H8L8A6 UPF0356 protein EFAU004_02197 n=231 Tax=Firmicutes RepID=H8L8A6_ENTFU
contig00024|165	0	1	UniRef100_L2I2V6 Ribonuclease J 1 n=40 Tax=Enterococcus faecium RepID=L2I2V6_ENTFC
contig00024|166	1	1	UniRef100_H8L8A8 Major cold shock protein CspE n=232 Tax=Firmicutes RepID=H8L8A8_ENTFU
contig00024|167	0	1	UniRef100_D4SQ10 DNA repair protein RadC n=36 Tax=Enterococcus faecium RepID=D4SQ10_ENTFC
contig00024|168	0	1	UniRef100_H8L8B0 HAD-superfamily hydrolase, subfamily IA, variant 3 n=192 Tax=Firmicutes RepID=H8L8B0_ENTFU
contig00024|169	0	1	UniRef100_J6TAT7 Protein FolC n=2 Tax=Enterococcus faecium RepID=J6TAT7_ENTFC
contig00024|170	0	1	UniRef100_D0AHZ1 Valine--tRNA ligase n=61 Tax=Enterococcus faecium RepID=D0AHZ1_ENTFC
contig00024|171	0	1	UniRef100_H8L8B3 Redox-sensing transcriptional repressor rex n=205 Tax=Firmicutes RepID=H8L8B3_ENTFU
contig00024|172	0	1	UniRef100_L2I327 Probable tRNA sulfurtransferase n=35 Tax=Enterococcus faecium RepID=L2I327_ENTFC
contig00024|173	0	1	UniRef100_J7CXB4 Aminotransferase, class V n=57 Tax=Enterococcus RepID=J7CXB4_ENTFC
contig00024|174	0	1	UniRef100_L2I2W6 Septation ring formation regulator EzrA n=35 Tax=Enterococcus faecium RepID=L2I2W6_ENTFC
contig00024|175	0	1	UniRef100_C9B6S4 Haloacid dehalogenase-like hydrolase n=61 Tax=Enterococcus faecium RepID=C9B6S4_ENTFC
contig00024|176	0	1	UniRef100_C9B6S3 Haloacid dehalogenase-like hydrolase n=90 Tax=Enterococcus RepID=C9B6S3_ENTFC
contig00024|177	0	1	UniRef100_J6Z1V9 Uncharacterized protein n=8 Tax=Enterococcus faecium RepID=J6Z1V9_ENTFC
contig00024|178	0	1	UniRef100_C9B6S1 Asparaginase/glutaminase n=61 Tax=Enterococcus faecium RepID=C9B6S1_ENTFC
contig00024|179	0	1	UniRef100_E4I8N4 Acyl-ACP thioesterase n=49 Tax=Enterococcus faecium RepID=E4I8N4_ENTFC
contig00024|180	0	1	UniRef100_L2I904 Fructosamine kinase n=33 Tax=Enterococcus faecium RepID=L2I904_ENTFC
contig00024|181	0	1	UniRef100_L2I5C1 Aminopeptidase C n=38 Tax=Enterococcus faecium RepID=L2I5C1_ENTFC
contig00024|182	0	1	UniRef100_H8L8C5 Alpha/beta hydrolase family protein n=119 Tax=Firmicutes RepID=H8L8C5_ENTFU
contig00024|183	0	1	UniRef100_UPI000382ABE7 hypothetical protein n=1 Tax=Bacteroides propionicifaciens RepID=UPI000382ABE7
contig00024|184	0	1	UniRef100_S4DZL4 Uncharacterized protein n=26 Tax=Enterococcus faecium RepID=S4DZL4_ENTFC
contig00026|1	0	1	UniRef100_M4KYC9 Uncharacterized protein n=1 Tax=Bacillus subtilis XF-1 RepID=M4KYC9_BACIU
contig00026|2	1	1	UniRef100_Q8P2Z1 Putative uncharacterized protein n=1 Tax=Streptococcus pyogenes serotype M18 (strain MGAS8232) RepID=Q8P2Z1_STRP8
contig00026|3	1	1	UniRef100_Q8P2Z1 Putative uncharacterized protein n=1 Tax=Streptococcus pyogenes serotype M18 (strain MGAS8232) RepID=Q8P2Z1_STRP8
contig00026|4	1	1	UniRef100_H8LAM4 S-adenosylmethionine synthase n=203 Tax=Firmicutes RepID=H8LAM4_ENTFU
contig00026|5	1	0	UniRef100_J7CK66 Transporter, major facilitator family protein n=1 Tax=Enterococcus faecium 511 RepID=J7CK66_ENTFC
contig00026|6	1	1	UniRef100_H8LAM2 Esterase n=126 Tax=Firmicutes RepID=H8LAM2_ENTFU
contig00026|7	0	1	UniRef100_H8LAM1 Transcriptional regulator, TetR family n=75 Tax=Enterococcus RepID=H8LAM1_ENTFU
contig00026|8	1	1	UniRef100_H8LAM0 ABC transporter, ATP-binding protein n=114 Tax=Enterococcus RepID=H8LAM0_ENTFU
contig00026|9	0	1	UniRef100_H8LAL9 ABC transporter, ATP-binding protein n=107 Tax=Firmicutes RepID=H8LAL9_ENTFU
contig00026|10	1	1	UniRef100_C9BAJ2 Putative uncharacterized protein n=5 Tax=Enterococcus faecium RepID=C9BAJ2_ENTFC
contig00026|11	1	1	UniRef100_H8LAL7 Radical SAM protein family n=209 Tax=Firmicutes RepID=H8LAL7_ENTFU
contig00026|12	1	1	UniRef100_H8LAL6 PAP2 family protein n=126 Tax=Firmicutes RepID=H8LAL6_ENTFU
contig00026|13	0	1	UniRef100_C9BQN5 Beta-1,4-N-acetylmuramoylhydrolase n=72 Tax=Enterococcus RepID=C9BQN5_ENTFC
contig00026|14	0	1	UniRef100_C9BQN6 Leucine--tRNA ligase n=197 Tax=Firmicutes RepID=C9BQN6_ENTFC
contig00026|15	1	1	UniRef100_L2GY84 Glycosyl hydrolase n=23 Tax=Enterococcus faecium RepID=L2GY84_ENTFC
contig00026|16	0	1	UniRef100_H8LC97 ABC transporter, ATP-binding protein n=129 Tax=Firmicutes RepID=H8LC97_ENTFU
contig00026|17	0	1	UniRef100_H8LC96 ABC transporter, ATP-binding protein n=109 Tax=Firmicutes RepID=H8LC96_ENTFU
contig00026|18	0	1	UniRef100_H8LC95 Transcriptional regulator, MerR family n=58 Tax=Enterococcus RepID=H8LC95_ENTFU
contig00026|19	1	1	UniRef100_C9C6N7 Predicted protein n=51 Tax=Firmicutes RepID=C9C6N7_ENTFC
contig00026|20	0	0	UniRef100_R2CAZ2 LPXTG-domain-containing protein cell wall anchor domain n=124 Tax=Enterococcus RepID=R2CAZ2_ENTFC
contig00027|1	0	0	UniRef100_H8LF47 IS1251-like transposase n=7 Tax=Firmicutes RepID=H8LF47_ENTFU
contig00028|1	0	0	UniRef100_L2KAV8 Uncharacterized protein n=1 Tax=Enterococcus faecium EnGen0020 RepID=L2KAV8_ENTFC
contig00028|2	0	1	UniRef100_L2I2S6 Polyprenyl synthetase n=36 Tax=Enterococcus faecium RepID=L2I2S6_ENTFC
contig00028|3	0	1	UniRef100_C9BA15 Heptaprenyl diphosphate synthase component I n=170 Tax=Firmicutes RepID=C9BA15_ENTFC
contig00028|4	0	1	UniRef100_D0AI55 Uncharacterized protein n=65 Tax=Enterococcus faecium RepID=D0AI55_ENTFC
contig00028|5	1	0	UniRef100_E4ICU2 Uncharacterized protein n=46 Tax=Enterococcus faecium RepID=E4ICU2_ENTFC
contig00028|6	0	1	UniRef100_L2I277 Pyridine nucleotide-disulfide oxidoreductase n=34 Tax=Enterococcus faecium RepID=L2I277_ENTFC
contig00028|7	0	1	UniRef100_L2I0L1 FMN-binding protein n=1 Tax=Enterococcus faecium EnGen0014 RepID=L2I0L1_ENTFC
contig00028|8	0	1	UniRef100_L2I2S0 Thiamine biosynthesis lipoprotein n=34 Tax=Enterococcus faecium RepID=L2I2S0_ENTFC
contig00028|9	0	1	UniRef100_C9BA20 UbiA prenyltransferase n=133 Tax=Firmicutes RepID=C9BA20_ENTFC
contig00028|10	0	0	UniRef100_E4JLS1 Uncharacterized protein n=24 Tax=Enterococcus faecium RepID=E4JLS1_ENTFC
contig00029|1	0	1	UniRef100_H8LD14 FeS assembly protein SufB n=222 Tax=Firmicutes RepID=H8LD14_ENTFU
contig00029|2	0	1	UniRef100_H8LD13 SUF system FeS assembly protein, NifU family n=208 Tax=Firmicutes RepID=H8LD13_ENTFU
contig00029|3	0	1	UniRef100_D4SL29 Cysteine desulfurase n=35 Tax=Enterococcus faecium RepID=D4SL29_ENTFC
contig00029|4	0	1	UniRef100_L2I3J1 FeS assembly protein SufD n=33 Tax=Enterococcus faecium RepID=L2I3J1_ENTFC
contig00029|5	0	1	UniRef100_L2IF93 Vegetative protein 296 n=4 Tax=Enterococcus faecium RepID=L2IF93_ENTFC
contig00029|6	0	1	UniRef100_D4SL26 Lipoprotein n=35 Tax=Enterococcus faecium RepID=D4SL26_ENTFC
contig00029|7	1	1	UniRef100_H8LD08 ABC transporter permease n=224 Tax=Firmicutes RepID=H8LD08_ENTFU
contig00029|8	0	1	UniRef100_L2QBB5 ABC transporter ATP-binding protein n=1 Tax=Enterococcus faecium EnGen0038 RepID=L2QBB5_ENTFC
contig00029|9	1	1	UniRef100_H8LD06 Glycine cleavage H-protein n=229 Tax=Firmicutes RepID=H8LD06_ENTFU
contig00029|10	1	1	UniRef100_H8LD05 ArsC family protein n=206 Tax=Firmicutes RepID=H8LD05_ENTFU
contig00029|11	0	1	UniRef100_D4SL21 RodA n=36 Tax=Enterococcus faecium RepID=D4SL21_ENTFC
contig00029|12	0	1	UniRef100_J6FH49 Transcriptional regulator, LysR family n=5 Tax=Enterococcus faecium RepID=J6FH49_ENTFC
contig00029|13	0	1	UniRef100_H8LD02 C4-dicarboxylate transporter/malic acid transport protein n=204 Tax=Firmicutes RepID=H8LD02_ENTFU
contig00029|14	0	1	UniRef100_D4QJS1 Membrane protein n=42 Tax=Enterococcus faecium RepID=D4QJS1_ENTFC
contig00029|15	0	1	UniRef100_D0AFX7 Methylated-DNA--protein-cysteine methyltransferase n=93 Tax=Firmicutes RepID=D0AFX7_ENTFC
contig00029|16	0	1	UniRef100_D4SL16 Bactoprenol glucosyl transferase n=41 Tax=Enterococcus faecium RepID=D4SL16_ENTFC
contig00029|17	0	1	UniRef100_S4DV85 DNA topoisomerase n=1 Tax=Enterococcus faecium SD3B-2 RepID=S4DV85_ENTFC
contig00029|18	1	1	UniRef100_D0AFY0 Uncharacterized protein n=91 Tax=Firmicutes RepID=D0AFY0_ENTFC
contig00029|19	0	1	UniRef100_D4SL13 Transcriptional regulator, TetR family n=1 Tax=Enterococcus faecium E1039 RepID=D4SL13_ENTFC
contig00029|20	0	1	UniRef100_D4SL12 Permease of the major facilitator superfamily n=2 Tax=Enterococcus faecium RepID=D4SL12_ENTFC
contig00029|21	0	1	UniRef100_J6A535 Dipeptidase n=38 Tax=Enterococcus faecium RepID=J6A535_ENTFC
contig00029|22	0	1	UniRef100_J6JWB2 Arginine/ornithine antiporter n=6 Tax=Enterococcus faecium RepID=J6JWB2_ENTFC
contig00029|23	0	1	UniRef100_J6BMQ5 tRNA-specific 2-thiouridylase MnmA n=6 Tax=Enterococcus faecium RepID=J6BMQ5_ENTFC
contig00029|24	0	1	UniRef100_J6GGT2 Ser/Thr phosphatase family protein n=40 Tax=Enterococcus faecium RepID=J6GGT2_ENTFC
contig00029|25	0	1	UniRef100_L2MNZ6 Major facilitator superfamily transporter n=1 Tax=Enterococcus faecium EnGen0025 RepID=L2MNZ6_ENTFC
contig00029|26	0	1	UniRef100_J6A546 Uncharacterized protein n=34 Tax=Enterococcus faecium RepID=J6A546_ENTFC
contig00029|27	1	1	UniRef100_H8LCY9 Uncharacterized protein n=217 Tax=Firmicutes RepID=H8LCY9_ENTFU
contig00029|28	0	1	UniRef100_J6BMP6 Putative cysteine desulfurase n=5 Tax=Enterococcus faecium RepID=J6BMP6_ENTFC
contig00029|29	0	1	UniRef100_H8LCY7 Ribose-phosphate pyrophosphokinase n=215 Tax=Firmicutes RepID=H8LCY7_ENTFU
contig00029|30	0	1	UniRef100_J6FH82 Uncharacterized protein n=34 Tax=Enterococcus faecium RepID=J6FH82_ENTFC
contig00029|31	0	1	UniRef100_C9B377 M13 family peptidase n=74 Tax=Firmicutes RepID=C9B377_ENTFC
contig00029|32	0	1	UniRef100_L2I460 LPXTG-domain-containing protein cell wall anchor domain n=2 Tax=Enterococcus faecium RepID=L2I460_ENTFC
contig00029|33	0	1	UniRef100_H8LCY3 Isochorismatase family protein n=86 Tax=Enterococcus RepID=H8LCY3_ENTFU
contig00029|34	1	1	UniRef100_C9B374 5'-methylthioadenosine/S-adenosylhomocysteine nucleosidase n=128 Tax=Firmicutes RepID=C9B374_ENTFC
contig00029|35	1	1	UniRef100_H8LCY1 Uncharacterized protein n=224 Tax=Firmicutes RepID=H8LCY1_ENTFU
contig00029|36	0	1	UniRef100_J6ZBW1 Hydrolase, NUDIX family n=1 Tax=Enterococcus faecium 504 RepID=J6ZBW1_ENTFC
contig00029|37	0	1	UniRef100_L2I465 5-bromo-4-chloroindolyl phosphate hydrolysis protein n=3 Tax=Enterococcus faecium RepID=L2I465_ENTFC
contig00029|38	0	1	UniRef100_H8LCX8 Tellurite resistance protein n=187 Tax=Firmicutes RepID=H8LCX8_ENTFU
contig00029|39	0	1	UniRef100_D4SIU8 Amino acid permease family protein n=3 Tax=Enterococcus faecium RepID=D4SIU8_ENTFC
contig00029|40	0	1	UniRef100_H8LCX6 Glucose uptake protein n=209 Tax=Firmicutes RepID=H8LCX6_ENTFU
contig00029|41	0	1	UniRef100_J6WL93 ATPase/histidine kinase/DNA gyrase B/HSP90 domain protein n=8 Tax=Enterococcus faecium RepID=J6WL93_ENTFC
contig00029|42	0	1	UniRef100_C2HDH8 Response regulator receiver domain protein n=82 Tax=Firmicutes RepID=C2HDH8_ENTFC
contig00029|43	0	1	UniRef100_R2L9U6 Sortase n=1 Tax=Enterococcus faecium EnGen0191 RepID=R2L9U6_ENTFC
contig00029|44	0	1	UniRef100_J6GGL8 Sortase family protein n=5 Tax=Enterococcus faecium RepID=J6GGL8_ENTFC
contig00029|45	0	1	UniRef100_R3Q823 Fimbrial isopeptide formation D2 domain-containing protein n=2 Tax=Enterococcus faecium RepID=R3Q823_ENTFC
contig00029|46	0	1	UniRef100_R2A3C0 von Willebrand factor protein n=3 Tax=Enterococcus faecium RepID=R2A3C0_ENTFC
contig00029|47	0	1	UniRef100_H8LCW8 Undecaprenyl-diphosphatase n=120 Tax=Enterococcus RepID=H8LCW8_ENTFU
contig00029|48	1	1	UniRef100_H8LCW7 Integral membrane protein n=102 Tax=Enterococcus RepID=H8LCW7_ENTFU
contig00029|49	0	1	UniRef100_H8LCW6 ABC transporter permease n=81 Tax=Enterococcus RepID=H8LCW6_ENTFU
contig00029|50	0	1	UniRef100_H8LCW5 ABC superfamily ATP binding cassette transporter n=117 Tax=Enterococcus RepID=H8LCW5_ENTFU
contig00029|51	0	1	UniRef100_J6UGF6 ABC transporter, solute-binding protein n=1 Tax=Enterococcus faecium ERV26 RepID=J6UGF6_ENTFC
contig00029|52	1	1	UniRef100_H8LCW3 Manganese containing catalase n=134 Tax=Enterococcus RepID=H8LCW3_ENTFU
contig00029|53	0	1	UniRef100_C9B355 Predicted protein n=38 Tax=Enterococcus RepID=C9B355_ENTFC
contig00029|54	0	0	UniRef100_E4IN29 Uncharacterized protein n=31 Tax=Enterococcus faecium RepID=E4IN29_ENTFC
contig00031|1	0	1	UniRef100_C9BA21 Glutathione reductase n=37 Tax=Enterococcus faecium RepID=C9BA21_ENTFC
contig00031|2	0	1	UniRef100_L2I0Y5 Peptidase U32 n=1 Tax=Enterococcus faecium EnGen0014 RepID=L2I0Y5_ENTFC
contig00031|3	0	1	UniRef100_H8LCT0 Peptidase, U32 family n=205 Tax=Firmicutes RepID=H8LCT0_ENTFU
contig00031|4	0	1	UniRef100_H8LCT1 Negative regulator of genetic competence ClpC/MecB n=172 Tax=Firmicutes RepID=H8LCT1_ENTFU
contig00031|5	0	1	UniRef100_C2HEZ5 Transcriptional repressor of CtsR n=18 Tax=Enterococcus faecium RepID=C2HEZ5_ENTFC
contig00031|6	0	0	UniRef100_M1YTR4 Uncharacterized protein n=1 Tax=Clostridium ultunense Esp RepID=M1YTR4_9CLOT
contig00032|1	0	0	UniRef100_D0AJ43 Uncharacterized protein n=5 Tax=Enterococcus faecium RepID=D0AJ43_ENTFC
contig00032|2	0	0	UniRef100_L2HAQ4 DNA polymerase V n=2 Tax=Enterococcus faecium RepID=L2HAQ4_ENTFC
contig00032|3	1	0	UniRef100_E4I705 Resolvase, N-terminal domain protein n=26 Tax=Enterococcus faecium RepID=E4I705_ENTFC
contig00032|4	1	0	UniRef100_D4RC94 Rbbp6 protein, putative n=50 Tax=Enterococcus faecium RepID=D4RC94_ENTFC
contig00032|5	1	0	UniRef100_H8LFC8 Uncharacterized protein n=36 Tax=Enterococcus faecium RepID=H8LFC8_ENTFU
contig00032|6	1	0	UniRef100_D0AJH7 Uncharacterized protein n=46 Tax=Firmicutes RepID=D0AJH7_ENTFC
contig00032|7	1	0	UniRef100_D0AJH6 Uncharacterized protein n=53 Tax=Firmicutes RepID=D0AJH6_ENTFC
contig00032|8	1	0	UniRef100_E4I700 SpoVT/AbrB-like protein n=55 Tax=Firmicutes RepID=E4I700_ENTFC
contig00032|9	1	0	UniRef100_H8LBL6 IS16/IS256, transposase n=107 Tax=Firmicutes RepID=H8LBL6_ENTFU
contig00032|10	0	0	UniRef100_E3USR0 Site-specific recombinase n=27 Tax=Enterococcus faecium RepID=E3USR0_ENTFC
contig00032|11	1	0	UniRef100_C9BQU8 Predicted protein n=19 Tax=Enterococcus faecium RepID=C9BQU8_ENTFC
contig00032|12	1	0	UniRef100_L2JNV2 Uncharacterized protein n=2 Tax=Enterococcus faecium RepID=L2JNV2_ENTFC
contig00032|13	1	0	UniRef100_L2JM46 Uncharacterized protein n=3 Tax=Enterococcus faecium RepID=L2JM46_ENTFC
contig00032|14	1	0	UniRef100_C9CGC1 Uncharacterized protein n=18 Tax=Enterococcus faecium RepID=C9CGC1_ENTFC
contig00032|15	1	0	UniRef100_H8LFB6 Uncharacterized protein n=23 Tax=Enterococcus faecium RepID=H8LFB6_ENTFU
contig00032|16	1	0	UniRef100_L2HM64 Single-stranded DNA-binding protein n=5 Tax=Enterococcus faecium RepID=L2HM64_ENTFC
contig00032|17	1	0	UniRef100_L2HLN8 Uncharacterized protein n=6 Tax=Enterococcus faecium RepID=L2HLN8_ENTFC
contig00032|18	1	0	UniRef100_L2HNA7 Uncharacterized protein n=6 Tax=Enterococcus faecium RepID=L2HNA7_ENTFC
contig00032|19	1	0	UniRef100_C2H7I0 Uncharacterized protein n=182 Tax=Firmicutes RepID=C2H7I0_ENTFC
contig00032|20	0	0	UniRef100_L2MLB5 DNA topoisomerase n=9 Tax=Enterococcus faecium RepID=L2MLB5_ENTFC
contig00032|21	0	0	UniRef100_L2MP05 Uncharacterized protein n=1 Tax=Enterococcus faecium EnGen0035 RepID=L2MP05_ENTFC
contig00032|22	0	0	UniRef100_L2HLN4 Uncharacterized protein n=4 Tax=Enterococcus faecium RepID=L2HLN4_ENTFC
contig00032|23	1	0	UniRef100_J6WYT4 Uncharacterized protein n=5 Tax=Enterococcus faecium RepID=J6WYT4_ENTFC
contig00032|24	0	0	UniRef100_L2HLN3 Uncharacterized protein n=6 Tax=Enterococcus faecium RepID=L2HLN3_ENTFC
contig00032|25	1	0	UniRef100_D0AJH1 Uncharacterized protein n=7 Tax=Enterococcus faecium RepID=D0AJH1_ENTFC
contig00032|26	1	0	UniRef100_D0AJH0 Uncharacterized protein n=5 Tax=Enterococcus faecium RepID=D0AJH0_ENTFC
contig00032|27	1	0	UniRef100_C9BZ03 Predicted protein n=13 Tax=Enterococcus faecium RepID=C9BZ03_ENTFC
contig00032|28	0	0	UniRef100_E3USN1 Uncharacterized protein n=4 Tax=Enterococcus faecium RepID=E3USN1_ENTFC
contig00032|29	1	0	UniRef100_K9E1N4 Uncharacterized protein n=4 Tax=Enterococcus RepID=K9E1N4_9ENTE
contig00032|30	1	0	UniRef100_C9CG31 Peptidase M23B n=5 Tax=Enterococcus faecium RepID=C9CG31_ENTFC
contig00032|31	0	0	UniRef100_C9AT59 ATPase n=19 Tax=Enterococcus RepID=C9AT59_ENTFC
contig00032|32	1	0	UniRef100_E4I9A6 Uncharacterized protein n=20 Tax=Enterococcus faecium RepID=E4I9A6_ENTFC
contig00032|33	1	0	UniRef100_R2MVP4 Uncharacterized protein n=3 Tax=Enterococcus faecium RepID=R2MVP4_ENTFC
contig00032|34	0	0	UniRef100_C9B9B9 Uncharacterized protein n=15 Tax=Enterococcus faecium RepID=C9B9B9_ENTFC
contig00032|35	0	0	UniRef100_J7C7Q9 Uncharacterized protein (Fragment) n=1 Tax=Enterococcus faecium 514 RepID=J7C7Q9_ENTFC
contig00034|1	1	1	UniRef100_H8L9A4 Uncharacterized protein n=115 Tax=Firmicutes RepID=H8L9A4_ENTFU
contig00034|2	1	1	UniRef100_H8L726 IS66 Orf2-like protein n=112 Tax=Enterococcus RepID=H8L726_ENTFU
contig00034|3	1	1	UniRef100_H8L727 IS66 family transposase n=75 Tax=Enterococcus faecium RepID=H8L727_ENTFU
contig00036|1	0	1	UniRef100_H8LER5 Uncharacterized protein n=156 Tax=Firmicutes RepID=H8LER5_ENTFU
contig00036|2	0	1	UniRef100_D4R867 Acetyltransferase, gnat family n=2 Tax=Enterococcus faecium RepID=D4R867_ENTFC
contig00036|3	0	1	UniRef100_D0AEP3 Uncharacterized protein n=23 Tax=Enterococcus faecium RepID=D0AEP3_ENTFC
contig00036|4	1	1	UniRef100_H8LER7 Probable manganese-dependent inorganic pyrophosphatase n=176 Tax=Firmicutes RepID=H8LER7_ENTFU
contig00036|5	0	1	UniRef100_D0AEP1 Pyruvate formate-lyase 1-activating enzyme n=27 Tax=Enterococcus faecium RepID=D0AEP1_ENTFC
contig00036|6	0	0	UniRef100_H8LER9 Formate acetyltransferase n=206 Tax=Firmicutes RepID=H8LER9_ENTFU
contig00036|7	0	1	UniRef100_D0AEN9 DNA topoisomerase IV, A subunit n=25 Tax=Enterococcus faecium RepID=D0AEN9_ENTFC
contig00036|8	0	1	UniRef100_D4R7Z2 DNA topoisomerase IV, B subunit n=2 Tax=Enterococcus faecium RepID=D4R7Z2_ENTFC
contig00036|9	0	0	UniRef100_S4EFJ5 CoA binding domain protein n=44 Tax=Enterococcus faecium RepID=S4EFJ5_ENTFC
contig00036|10	1	1	UniRef100_H8LES3 Glycerol-3-phosphate acyltransferase n=211 Tax=Firmicutes RepID=H8LES3_ENTFU
contig00036|11	0	1	UniRef100_S4FPA8 Aldose 1-epimerase n=1 Tax=Enterococcus faecium SD1C-2 RepID=S4FPA8_ENTFC
contig00036|12	1	1	UniRef100_H8LES5 GTP-sensing transcriptional pleiotropic repressor CodY n=218 Tax=Firmicutes RepID=H8LES5_ENTFU
contig00036|13	0	1	UniRef100_R2P1N9 ATP-dependent protease ATPase subunit HslU n=1 Tax=Enterococcus faecium EnGen0191 RepID=R2P1N9_ENTFC
contig00036|14	1	1	UniRef100_H8LES7 ATP-dependent protease subunit HslV n=211 Tax=Firmicutes RepID=H8LES7_ENTFU
contig00036|15	1	1	UniRef100_S4E9Q7 Tyrosine recombinase XerC n=1 Tax=Enterococcus faecium SD1C-2 RepID=S4E9Q7_ENTFC
contig00036|16	0	1	UniRef100_E4I6B7 Methylenetetrahydrofolate--tRNA-(uracil-5-)-methyltransferase TrmFO n=57 Tax=Enterococcus RepID=E4I6B7_ENTFC
contig00036|17	0	1	UniRef100_J7CYR4 DNA topoisomerase n=9 Tax=Enterococcus faecium RepID=J7CYR4_ENTFC
contig00036|18	0	1	UniRef100_D4R803 DNA protecting protein DprA n=23 Tax=Enterococcus faecium RepID=D4R803_ENTFC
contig00036|19	0	1	UniRef100_H8LET2 Ribonuclease HII n=186 Tax=Firmicutes RepID=H8LET2_ENTFU
contig00036|20	0	1	UniRef100_K0Z3A2 Ribosome biogenesis GTPase A n=5 Tax=Enterococcus RepID=K0Z3A2_9ENTE
contig00036|21	0	1	UniRef100_D4SNQ2 Glyoxalase family protein n=4 Tax=Enterococcus faecium RepID=D4SNQ2_ENTFC
contig00036|22	0	1	UniRef100_L2HXH2 Glyoxalase n=6 Tax=Enterococcus faecium RepID=L2HXH2_ENTFC
contig00036|23	0	1	UniRef100_L2I6Q5 Integral membrane protein n=37 Tax=Enterococcus faecium RepID=L2I6Q5_ENTFC
contig00036|24	1	1	UniRef100_D4SNP9 Signal peptidase I n=36 Tax=Enterococcus faecium RepID=D4SNP9_ENTFC
contig00036|25	0	1	UniRef100_L2I667 UPF0346 protein OGI_00640 n=36 Tax=Enterococcus faecium RepID=L2I667_ENTFC
contig00036|26	0	0	UniRef100_C2HA95 Peptide methionine sulfoxide reductase MsrA n=9 Tax=Enterococcus faecium RepID=C2HA95_ENTFC
contig00036|27	0	1	UniRef100_H8LET9 Uncharacterized protein n=199 Tax=Firmicutes RepID=H8LET9_ENTFU
contig00036|28	0	1	UniRef100_L2IAY5 GDSL-like lipase/acylhydrolase n=2 Tax=Enterococcus faecium RepID=L2IAY5_ENTFC
contig00036|29	0	1	UniRef100_C9B6C5 DegV family protein n=83 Tax=Enterococcus faecium RepID=C9B6C5_ENTFC
contig00036|30	0	1	UniRef100_H8LEU2 Channel protein, hemolysin III family protein n=203 Tax=Firmicutes RepID=H8LEU2_ENTFU
contig00036|31	0	1	UniRef100_D0AEL6 Dihydrofolate reductase n=67 Tax=Enterococcus faecium RepID=D0AEL6_ENTFC
contig00036|32	0	1	UniRef100_J6Y9K4 Thymidylate synthase n=80 Tax=Enterococcus faecium RepID=J6Y9K4_ENTFC
contig00036|33	0	1	UniRef100_C9B6C9 ABC transporter n=70 Tax=Enterococcus faecium RepID=C9B6C9_ENTFC
contig00036|34	0	1	UniRef100_D4SNN9 Na+/H+ antiporter, putative n=5 Tax=Enterococcus faecium RepID=D4SNN9_ENTFC
contig00036|35	0	1	UniRef100_H8LEU7 Uncharacterized protein n=231 Tax=Firmicutes RepID=H8LEU7_ENTFU
contig00036|36	0	1	UniRef100_H8LEU8 Uncharacterized protein n=229 Tax=Firmicutes RepID=H8LEU8_ENTFU
contig00036|37	0	1	UniRef100_D4SNN6 CCA-adding enzyme n=37 Tax=Enterococcus faecium RepID=D4SNN6_ENTFC
contig00036|38	1	1	UniRef100_H8LEV0 MazG nucleotide pyrophosphohydrolase domain protein n=209 Tax=Firmicutes RepID=H8LEV0_ENTFU
contig00036|39	0	1	UniRef100_L2ICU2 Uncharacterized protein n=2 Tax=Enterococcus faecium RepID=L2ICU2_ENTFC
contig00036|40	0	1	UniRef100_H8LEV2 Uncharacterized protein n=205 Tax=Firmicutes RepID=H8LEV2_ENTFU
contig00036|41	0	1	UniRef100_D0AEK6 Uncharacterized protein n=85 Tax=Enterococcus faecium RepID=D0AEK6_ENTFC
contig00036|42	0	1	UniRef100_J7CWS4 Uncharacterized protein n=32 Tax=Enterococcus faecium RepID=J7CWS4_ENTFC
contig00036|43	0	1	UniRef100_H8LEV5 DNA-binding protein HU n=237 Tax=Firmicutes RepID=H8LEV5_ENTFU
contig00036|44	0	1	UniRef100_H8LEV6 GTPase Der n=184 Tax=Firmicutes RepID=H8LEV6_ENTFU
contig00036|45	0	1	UniRef100_U2Q4H0 30S ribosomal protein S1 n=1 Tax=Enterococcus faecium CRL1879 RepID=U2Q4H0_ENTFC
contig00036|46	0	1	UniRef100_C9B6E3 Cytidylate kinase n=99 Tax=Enterococcus RepID=C9B6E3_ENTFC
contig00036|47	1	1	UniRef100_H8LEV9 LysM domain-containing protein n=194 Tax=Firmicutes RepID=H8LEV9_ENTFU
contig00036|48	0	1	UniRef100_H8LEW0 ATP-dependent DNA helicase, RecQ family n=102 Tax=Enterococcus faecium RepID=H8LEW0_ENTFU
contig00036|49	0	1	UniRef100_J6KHX5 Uncharacterized protein n=36 Tax=Enterococcus faecium RepID=J6KHX5_ENTFC
contig00036|50	0	1	UniRef100_D4SNM3 Ferredoxin n=37 Tax=Enterococcus faecium RepID=D4SNM3_ENTFC
contig00036|51	0	1	UniRef100_L2ICC2 Uncharacterized protein n=2 Tax=Enterococcus faecium RepID=L2ICC2_ENTFC
contig00036|52	0	1	UniRef100_C9BJV0 Peptidase M20A n=196 Tax=Firmicutes RepID=C9BJV0_ENTFC
contig00036|53	1	1	UniRef100_L2I4P0 C4-dicarboxylate anaerobic carrier n=30 Tax=Enterococcus faecium RepID=L2I4P0_ENTFC
contig00036|54	0	1	UniRef100_D0AEJ3 Uncharacterized protein n=103 Tax=Enterococcus RepID=D0AEJ3_ENTFC
contig00036|55	0	1	UniRef100_UPI000288BD4D hypothetical protein n=1 Tax=Bacillus vallismortis RepID=UPI000288BD4D
contig00036|56	0	1	UniRef100_H8LEW7 Pseudouridine synthase n=204 Tax=Firmicutes RepID=H8LEW7_ENTFU
contig00036|57	0	1	UniRef100_H8LEW8 Segregation and condensation protein B n=171 Tax=Firmicutes RepID=H8LEW8_ENTFU
contig00036|58	0	1	UniRef100_L2IAI9 Segregation and condensation protein A n=2 Tax=Enterococcus faecium RepID=L2IAI9_ENTFC
contig00036|59	0	1	UniRef100_D0AEI9 Uncharacterized protein n=69 Tax=Enterococcus faecium RepID=D0AEI9_ENTFC
contig00036|60	0	1	UniRef100_S4EH90 Tyrosine recombinase XerD n=1 Tax=Enterococcus faecium SD1C-2 RepID=S4EH90_ENTFC
contig00036|61	0	1	UniRef100_C2HA59 Ferric uptake regulation protein n=20 Tax=Enterococcus faecium RepID=C2HA59_ENTFC
contig00036|62	1	1	UniRef100_H8LEX4 Uncharacterized protein n=186 Tax=Firmicutes RepID=H8LEX4_ENTFU
contig00036|63	0	1	UniRef100_L2IB19 Uncharacterized protein n=2 Tax=Enterococcus faecium RepID=L2IB19_ENTFC
contig00036|64	0	1	UniRef100_R4FWU0 RNA polymerase sigma factor n=1 Tax=Enterococcus faecium EnGen0165 RepID=R4FWU0_ENTFC
contig00036|65	0	1	UniRef100_H8LEX7 DNA primase n=195 Tax=Firmicutes RepID=H8LEX7_ENTFU
contig00036|66	0	1	UniRef100_S4FSL5 E1-E2 ATPase n=1 Tax=Enterococcus faecium OC2A-1 RepID=S4FSL5_ENTFC
contig00036|67	0	1	UniRef100_L2IAK0 Membrane protein n=2 Tax=Enterococcus faecium RepID=L2IAK0_ENTFC
contig00036|68	0	1	UniRef100_H8LEY0 Uncharacterized protein n=162 Tax=Enterococcus RepID=H8LEY0_ENTFU
contig00036|69	0	1	UniRef100_C9B6G8 Fold family alpha/beta hydrolase n=49 Tax=Enterococcus faecium RepID=C9B6G8_ENTFC
contig00036|70	0	1	UniRef100_D4R859 Lysyl-tRNA synthetase n=2 Tax=Enterococcus faecium RepID=D4R859_ENTFC
contig00036|71	0	1	UniRef100_H8LEY3 Elongation factor Tu n=233 Tax=Firmicutes RepID=H8LEY3_ENTFU
contig00036|72	1	1	UniRef100_H8LEY4 Uncharacterized protein n=180 Tax=Firmicutes RepID=H8LEY4_ENTFU
contig00036|73	0	1	UniRef100_H8LEY5 Uncharacterized protein n=175 Tax=Firmicutes RepID=H8LEY5_ENTFU
contig00036|74	0	1	UniRef100_D4SMW9 2,5-diketo-d-gluconic acid reductase a n=25 Tax=Enterococcus faecium RepID=D4SMW9_ENTFC
contig00036|75	0	1	UniRef100_H8LEY7 Uncharacterized protein n=198 Tax=Firmicutes RepID=H8LEY7_ENTFU
contig00036|76	0	1	UniRef100_H8LEY8 Uncharacterized protein n=203 Tax=Firmicutes RepID=H8LEY8_ENTFU
contig00036|77	0	1	UniRef100_E4IA70 Hydroxymethylglutaryl-CoA reductase, degradative n=48 Tax=Enterococcus faecium RepID=E4IA70_ENTFC
contig00036|78	1	1	UniRef100_H8LEZ0 Hydroxymethylglutaryl-CoA synthase n=189 Tax=Firmicutes RepID=H8LEZ0_ENTFU
contig00036|79	0	1	UniRef100_H8LEZ1 Uncharacterized protein n=163 Tax=Firmicutes RepID=H8LEZ1_ENTFU
contig00036|80	0	1	UniRef100_H8LEZ2 Calcium-translocating P-type ATPase, PMCA-type n=172 Tax=Firmicutes RepID=H8LEZ2_ENTFU
contig00036|81	0	1	UniRef100_U2NWI6 Cardiolipin synthase n=4 Tax=Enterococcus faecium RepID=U2NWI6_ENTFC
contig00036|82	0	1	UniRef100_G9T195 Phosphomethylpyrimidine kinase n=15 Tax=Enterococcus faecium RepID=G9T195_ENTFC
contig00036|83	0	1	UniRef100_L2IHV4 Uncharacterized protein n=31 Tax=Enterococcus faecium RepID=L2IHV4_ENTFC
contig00036|84	0	1	UniRef100_G9T197 Regulatory protein spx n=7 Tax=Enterococcus faecium RepID=G9T197_ENTFC
contig00036|85	0	1	UniRef100_L2I4I0 Uncharacterized protein n=35 Tax=Enterococcus faecium RepID=L2I4I0_ENTFC
contig00036|86	1	1	UniRef100_H8LEZ8 Transcriptional regulator, PadR family n=196 Tax=Firmicutes RepID=H8LEZ8_ENTFU
contig00036|87	1	1	UniRef100_J7CWU9 Universal stress protein n=1 Tax=Enterococcus faecium 505 RepID=J7CWU9_ENTFC
contig00036|88	0	1	UniRef100_J6YA28 Putative 6-phospho-beta-glucosidase n=1 Tax=Enterococcus faecium 504 RepID=J6YA28_ENTFC
contig00036|89	0	1	UniRef100_L2L0Q0 PTS system, lactose/cellobiose family IIC component n=1 Tax=Enterococcus faecium EnGen0001 RepID=L2L0Q0_ENTFC
contig00036|90	0	1	UniRef100_J6Z1A2 Putative HTH-type transcriptional regulator GmuR n=4 Tax=Enterococcus faecium RepID=J6Z1A2_ENTFC
contig00036|91	0	1	UniRef100_H8LF03 Glyoxalase family protein n=197 Tax=Firmicutes RepID=H8LF03_ENTFU
contig00036|92	0	1	UniRef100_D0AEF4 Uncharacterized protein n=47 Tax=Enterococcus faecium RepID=D0AEF4_ENTFC
contig00036|93	0	1	UniRef100_H8LF05 Class II Aldolase and Adducin N-terminal domain protein n=187 Tax=Firmicutes RepID=H8LF05_ENTFU
contig00036|94	0	1	UniRef100_L2I6D8 Uncharacterized protein n=35 Tax=Enterococcus faecium RepID=L2I6D8_ENTFC
contig00036|95	0	1	UniRef100_C9BS12 PTS system galactitol specific IIC component n=1 Tax=Enterococcus faecium 1,231,408 RepID=C9BS12_ENTFC
contig00037|1	0	1	UniRef100_C2H9G9 50S ribosomal protein L20 n=43 Tax=Enterococcus RepID=C2H9G9_ENTFC
contig00037|2	0	1	UniRef100_H8LAW1 50S ribosomal protein L35 n=235 Tax=Firmicutes RepID=H8LAW1_ENTFU
contig00037|3	0	1	UniRef100_D4SNY0 Translation initiation factor IF-3 n=3 Tax=Enterococcus faecium RepID=D4SNY0_ENTFC
contig00037|4	0	1	UniRef100_H8LAV9 Pentapeptide repeat family protein n=135 Tax=Firmicutes RepID=H8LAV9_ENTFU
contig00037|5	0	1	UniRef100_R2P131 CorA-like Mg2+ transporter n=1 Tax=Enterococcus faecium EnGen0191 RepID=R2P131_ENTFC
contig00037|6	0	1	UniRef100_C9BKP6 Deoxynucleoside kinase n=42 Tax=Enterococcus RepID=C9BKP6_ENTFC
contig00037|7	0	1	UniRef100_H8LAV6 Mevalonate kinase n=167 Tax=Firmicutes RepID=H8LAV6_ENTFU
contig00037|8	0	1	UniRef100_D4RDV6 Diphosphomevalonate decarboxylase n=34 Tax=Enterococcus faecium RepID=D4RDV6_ENTFC
contig00037|9	0	1	UniRef100_C9B900 Phosphomevalonate kinase n=204 Tax=Firmicutes RepID=C9B900_ENTFC
contig00037|10	0	1	UniRef100_R2P121 Isopentenyl-diphosphate delta-isomerase n=1 Tax=Enterococcus faecium EnGen0191 RepID=R2P121_ENTFC
contig00037|11	1	1	UniRef100_H8LAV2 Gluconate 5-dehydrogenase n=121 Tax=Enterococcus RepID=H8LAV2_ENTFU
contig00037|12	0	1	UniRef100_R1WBW4 4-deoxy-L-threo-5-hexosulose-uronate ketol-isomerase 1 n=62 Tax=Enterococcus RepID=R1WBW4_ENTFC
contig00037|13	0	1	UniRef100_L2I2V7 TRAP transporter, DctM subunit n=2 Tax=Enterococcus faecium RepID=L2I2V7_ENTFC
contig00037|14	1	1	UniRef100_H8L9W0 TRAP dicarboxylate transporter, DctQ subunit n=151 Tax=Firmicutes RepID=H8L9W0_ENTFU
contig00037|15	0	1	UniRef100_H8L9V9 TRAP dicarboxylate transporter, DctP subunit n=126 Tax=Firmicutes RepID=H8L9V9_ENTFU
contig00037|16	0	1	UniRef100_R2NTC0 Glycosyl hydrolase n=1 Tax=Enterococcus faecium EnGen0191 RepID=R2NTC0_ENTFC
contig00037|17	0	1	UniRef100_J6YDY7 Aldehyde-alcohol dehydrogenase 2 n=79 Tax=Enterococcus RepID=J6YDY7_ENTFC
contig00037|18	0	1	UniRef100_D4RGB5 Preprotein translocase subunit YajC n=96 Tax=Enterococcus faecium RepID=D4RGB5_ENTFC
contig00037|19	0	1	UniRef100_H8L9V5 Queuine tRNA-ribosyltransferase n=177 Tax=Firmicutes RepID=H8L9V5_ENTFU
contig00037|20	0	1	UniRef100_J6Z686 Uncharacterized protein n=1 Tax=Enterococcus faecium 504 RepID=J6Z686_ENTFC
contig00037|21	0	1	UniRef100_D4SNW2 Cation-transporting ATPase PacL n=3 Tax=Enterococcus faecium RepID=D4SNW2_ENTFC
contig00037|22	0	1	UniRef100_H8L9V2 S-adenosylmethionine:tRNA ribosyltransferase-isomerase n=152 Tax=Firmicutes RepID=H8L9V2_ENTFU
contig00037|23	0	1	UniRef100_H8L9V1 Glycine betaine/carnitine/choline transporter ATP-binding protein n=143 Tax=Firmicutes RepID=H8L9V1_ENTFU
contig00037|24	0	1	UniRef100_H8L9V0 Glycine betaine/carnitine/choline ABC transporter permease n=211 Tax=Firmicutes RepID=H8L9V0_ENTFU
contig00037|25	0	1	UniRef100_D4SNV7 Glycine betaine/carnitine/choline-binding protein n=3 Tax=Enterococcus faecium RepID=D4SNV7_ENTFC
contig00037|26	0	1	UniRef100_D0ADB3 Uncharacterized protein n=96 Tax=Enterococcus RepID=D0ADB3_ENTFC
contig00037|27	0	1	UniRef100_H8L9U7 Mannosyl-glycoprotein endo-beta-N-acetylglucosaminidase n=136 Tax=Enterococcus RepID=H8L9U7_ENTFU
contig00037|28	0	1	UniRef100_R2LUH1 Mannosyl-glycoprotein endo-beta-N-acetylglucosaminidase n=1 Tax=Enterococcus faecium EnGen0191 RepID=R2LUH1_ENTFC
contig00037|29	0	1	UniRef100_D4SNV3 Addiction module toxin, Txe/YoeB family n=3 Tax=Enterococcus faecium RepID=D4SNV3_ENTFC
contig00037|30	1	1	UniRef100_S4FYN3 Prevent-host-death family protein n=1 Tax=Enterococcus faecium OC2A-1 RepID=S4FYN3_ENTFC
contig00037|31	1	1	UniRef100_K8H101 Transcriptional regulator n=14 Tax=Enterococcus RepID=K8H101_9ENTE
contig00037|32	0	1	UniRef100_H8L9U3 Amino acid permease n=158 Tax=Firmicutes RepID=H8L9U3_ENTFU
contig00037|33	0	1	UniRef100_D4SNU9 Phage infection protein n=2 Tax=Enterococcus faecium RepID=D4SNU9_ENTFC
contig00037|34	0	1	UniRef100_J6YVS7 GroES-like protein n=3 Tax=Enterococcus faecium RepID=J6YVS7_ENTFC
contig00037|35	0	1	UniRef100_H8L9U0 30S ribosomal protein S14 n=231 Tax=Firmicutes RepID=H8L9U0_ENTFU
contig00037|36	1	1	UniRef100_H8L9T9 mRNA interferase n=231 Tax=Firmicutes RepID=H8L9T9_ENTFU
contig00037|37	0	1	UniRef100_C9B8W1 Alanine racemase n=63 Tax=Enterococcus RepID=C9B8W1_ENTFC
contig00037|38	0	1	UniRef100_H8L9T7 Holo-[acyl-carrier-protein] synthase
contig00037|39	0	1	UniRef100_D0AD90 Uncharacterized protein n=122 Tax=Enterococcus RepID=D0AD90_ENTFC
contig00037|40	0	1	UniRef100_D0AD89 UDP-N-acetylmuramoyl-tripeptide--D-alanyl-D-alanine ligase n=110 Tax=Enterococcus RepID=D0AD89_ENTFC
contig00037|41	0	1	UniRef100_C9B8V7 D-alanine--D-alanine ligase n=62 Tax=Enterococcus faecium RepID=C9B8V7_ENTFC
contig00037|42	0	1	UniRef100_J6YCP9 ABC1 family protein n=9 Tax=Enterococcus faecium RepID=J6YCP9_ENTFC
contig00037|43	0	1	UniRef100_C9B8V5 UPF0178 protein EFRG_02050 n=50 Tax=Enterococcus faecium RepID=C9B8V5_ENTFC
contig00037|44	0	1	UniRef100_S4DU99 Uncharacterized protein n=2 Tax=Enterococcus faecium RepID=S4DU99_ENTFC
contig00037|45	0	1	UniRef100_D4SP83 Acetyltransferase, gnat family n=1 Tax=Enterococcus faecium E1039 RepID=D4SP83_ENTFC
contig00037|46	0	1	UniRef100_L2H9Y5 Uncharacterized protein n=50 Tax=Enterococcus faecium RepID=L2H9Y5_ENTFC
contig00037|47	1	1	UniRef100_H8L9S7 Uridine kinase n=198 Tax=Firmicutes RepID=H8L9S7_ENTFU
contig00037|48	0	1	UniRef100_D4SP80 HAD superfamily (Subfamily IA) hydrolase n=39 Tax=Enterococcus faecium RepID=D4SP80_ENTFC
contig00037|49	0	1	UniRef100_H8L9S5 Pseudouridine synthase n=133 Tax=Firmicutes RepID=H8L9S5_ENTFU
contig00037|50	0	1	UniRef100_C9B8U8 50S ribosomal protein L25 n=159 Tax=Firmicutes RepID=C9B8U8_ENTFC
contig00037|51	0	1	UniRef100_S4F1M8 Uncharacterized protein n=1 Tax=Enterococcus faecium SD3B-2 RepID=S4F1M8_ENTFC
contig00037|52	0	1	UniRef100_H8L9S2 MATE efflux family protein n=208 Tax=Firmicutes RepID=H8L9S2_ENTFU
contig00037|53	0	1	UniRef100_L2I305 Hemolysin n=1 Tax=Enterococcus faecium EnGen0014 RepID=L2I305_ENTFC
contig00037|54	0	1	UniRef100_H8L9S0 Probable potassium transport system protein kup n=176 Tax=Firmicutes RepID=H8L9S0_ENTFU
contig00037|55	1	1	UniRef100_H8L9R9 Transglycosylase associated protein n=210 Tax=Firmicutes RepID=H8L9R9_ENTFU
contig00037|56	0	1	UniRef100_D4SP71 Polyribonucleotide nucleotidyltransferase n=2 Tax=Enterococcus faecium RepID=D4SP71_ENTFC
contig00037|57	1	1	UniRef100_H8L9R7 30S ribosomal protein S15 n=233 Tax=Firmicutes RepID=H8L9R7_ENTFU
contig00037|58	0	1	UniRef100_H8L9R6 Peptide deformylase n=212 Tax=Firmicutes RepID=H8L9R6_ENTFU
contig00037|59	1	1	UniRef100_H8L9R5 Transcriptional regulator n=208 Tax=Firmicutes RepID=H8L9R5_ENTFU
contig00037|60	0	1	UniRef100_L2I2F0 Chorismate mutase n=1 Tax=Enterococcus faecium EnGen0014 RepID=L2I2F0_ENTFC
contig00037|61	0	1	UniRef100_H8L9R3 NAD-dependent deacetylase n=123 Tax=Enterococcus faecium RepID=H8L9R3_ENTFU
contig00037|62	1	1	UniRef100_H8L9R2 Uncharacterized protein n=225 Tax=Enterococcus RepID=H8L9R2_ENTFU
contig00037|63	1	1	UniRef100_K0Z5V5 Uncharacterized protein n=4 Tax=Enterococcus RepID=K0Z5V5_9ENTE
contig00037|64	0	1	UniRef100_L2I318 His/Glu/Gln/Arg/opine family amino ABC transporter, permease, 3-TM region n=1 Tax=Enterococcus faecium EnGen0014 RepID=L2I318_ENTFC
contig00037|65	0	1	UniRef100_D4SP63 L-cystine import ATP-binding protein TcyN n=54 Tax=Enterococcus faecium RepID=D4SP63_ENTFC
contig00037|66	0	1	UniRef100_H8L9Q8 Amino acid permease n=154 Tax=Enterococcus RepID=H8L9Q8_ENTFU
contig00037|67	0	1	UniRef100_L2H8D8 Uncharacterized protein n=5 Tax=Enterococcus faecium RepID=L2H8D8_ENTFC
contig00037|68	0	1	UniRef100_C9B8T0 Branched-chain amino acid transport system II carrier protein n=47 Tax=Enterococcus faecium RepID=C9B8T0_ENTFC
contig00037|69	0	1	UniRef100_L2I0U6 Uncharacterized protein n=1 Tax=Enterococcus faecium EnGen0014 RepID=L2I0U6_ENTFC
contig00037|70	0	1	UniRef100_L2I2F9 Phosphotyrosine protein phosphatase n=1 Tax=Enterococcus faecium EnGen0014 RepID=L2I2F9_ENTFC
contig00037|71	1	1	UniRef100_H8L9Q2 TetR family dihydroxyacetone kinase regulator n=192 Tax=Firmicutes RepID=H8L9Q2_ENTFU
contig00037|72	0	1	UniRef100_L2I163 Holliday junction ATP-dependent DNA helicase RuvB n=1 Tax=Enterococcus faecium EnGen0014 RepID=L2I163_ENTFC
contig00037|73	0	1	UniRef100_H8L9Q0 Holliday junction ATP-dependent DNA helicase RuvA n=205 Tax=Firmicutes RepID=H8L9Q0_ENTFU
contig00037|74	0	1	UniRef100_H8L9P9 Peptide methionine sulfoxide reductase MsrB n=191 Tax=Firmicutes RepID=H8L9P9_ENTFU
contig00037|75	0	1	UniRef100_C9B8S3 Transcriptional regulator n=4 Tax=Enterococcus faecium RepID=C9B8S3_ENTFC
contig00037|76	0	1	UniRef100_J6SAC3 PTS system trehalose-specific IIBC component n=16 Tax=Enterococcus faecium RepID=J6SAC3_ENTFC
contig00039|1	0	0	UniRef100_R2BPE5 Uncharacterized protein n=2 Tax=Enterococcus faecium RepID=R2BPE5_ENTFC
contig00039|2	0	1	UniRef100_L2HDR9 Uncharacterized protein n=25 Tax=Enterococcus faecium RepID=L2HDR9_ENTFC
contig00039|3	0	1	UniRef100_R1HKA2 Uncharacterized protein n=6 Tax=Enterococcus faecium RepID=R1HKA2_ENTFC
contig00039|4	0	1	UniRef100_G9SZI2 Transcriptional regulatory protein levR n=13 Tax=Enterococcus faecium RepID=G9SZI2_ENTFC
contig00039|5	0	1	UniRef100_C9BW84 PTS system sorbose specific IIB component n=13 Tax=Enterococcus faecium RepID=C9BW84_ENTFC
contig00039|6	0	1	UniRef100_J6PER3 PTS system sorbose-specific iic component n=13 Tax=Enterococcus faecium RepID=J6PER3_ENTFC
contig00039|7	0	1	UniRef100_Q3Y310 PTS system mannose/fructose/sorbose family IID component n=15 Tax=Enterococcus faecium RepID=Q3Y310_ENTFC
contig00039|8	0	1	UniRef100_C9BW87 PTS system fructose specific IIA component n=13 Tax=Enterococcus faecium RepID=C9BW87_ENTFC
contig00039|9	0	1	UniRef100_J5YLF7 Uncharacterized protein n=12 Tax=Enterococcus faecium RepID=J5YLF7_ENTFC
contig00039|10	0	1	UniRef100_C9BW89 ROK family protein n=12 Tax=Enterococcus faecium RepID=C9BW89_ENTFC
contig00039|11	0	1	UniRef100_J6PD85 Uncharacterized protein n=19 Tax=Enterococcus faecium RepID=J6PD85_ENTFC
contig00040|1	0	1	UniRef100_R2LRY6 Uncharacterized protein n=1 Tax=Enterococcus faecium EnGen0191 RepID=R2LRY6_ENTFC
contig00040|2	0	1	UniRef100_E4I8X3 Citrate transporter n=113 Tax=Firmicutes RepID=E4I8X3_ENTFC
contig00040|3	0	1	UniRef100_S4DUZ1 Hydantoinase/oxoprolinase n=2 Tax=Enterococcus faecium RepID=S4DUZ1_ENTFC
contig00040|4	0	1	UniRef100_D4SNY6 N-methylhydaintoinase A n=1 Tax=Enterococcus faecium E1039 RepID=D4SNY6_ENTFC
contig00040|5	0	1	UniRef100_H8LAW5 Uncharacterized protein n=100 Tax=Firmicutes RepID=H8LAW5_ENTFU
contig00040|6	0	1	UniRef100_H8LAW6 GntR family transcriptional regulator n=190 Tax=Firmicutes RepID=H8LAW6_ENTFU
contig00040|7	1	1	UniRef100_J6YEX3 Uncharacterized protein n=24 Tax=Enterococcus faecium RepID=J6YEX3_ENTFC
contig00040|8	0	1	UniRef100_H8LAW8 Thioesterase n=178 Tax=Firmicutes RepID=H8LAW8_ENTFU
contig00040|9	0	1	UniRef100_R2NTF8 ADP-dependent (S)-NAD(P)H-hydrate dehydratase n=1 Tax=Enterococcus faecium EnGen0191 RepID=R2NTF8_ENTFC
contig00040|10	0	1	UniRef100_H8LAX0 Dipeptidase PepV n=216 Tax=Firmicutes RepID=H8LAX0_ENTFU
contig00040|11	0	1	UniRef100_H8LAX1 Glycosyl transferase, group 2 family protein n=137 Tax=Firmicutes RepID=H8LAX1_ENTFU
contig00040|12	1	1	UniRef100_E4I8Y2 Uncharacterized protein n=33 Tax=Enterococcus faecium RepID=E4I8Y2_ENTFC
contig00040|13	1	1	UniRef100_H8LAX2 Small secreted protein n=171 Tax=Firmicutes RepID=H8LAX2_ENTFU
contig00040|14	0	1	UniRef100_L2LHY3 Glutamyl aminopeptidase n=3 Tax=Enterococcus faecium RepID=L2LHY3_ENTFC
contig00040|15	1	1	UniRef100_H8LAX4 Thioredoxin n=171 Tax=Firmicutes RepID=H8LAX4_ENTFU
contig00040|16	0	1	UniRef100_C2H9I2 Universal stress protein n=20 Tax=Enterococcus RepID=C2H9I2_ENTFC
contig00040|17	0	1	UniRef100_H8LAX6 tRNA-binding domain protein n=141 Tax=Firmicutes RepID=H8LAX6_ENTFU
contig00040|18	0	1	UniRef100_C9BKR7 Peptidase S1 n=88 Tax=Firmicutes RepID=C9BKR7_ENTFC
contig00040|19	0	1	UniRef100_E4I8Z0 rRNA large subunit m3Psi methyltransferase RlmH n=35 Tax=Enterococcus faecium RepID=E4I8Z0_ENTFC
contig00040|20	0	1	UniRef100_L2LY85 Uncharacterized protein n=1 Tax=Enterococcus faecium EnGen0027 RepID=L2LY85_ENTFC
contig00040|21	0	1	UniRef100_L2H191 Uncharacterized protein n=2 Tax=Enterococcus faecium RepID=L2H191_ENTFC
contig00040|22	0	1	UniRef100_J6K1Y2 Uncharacterized protein n=5 Tax=Enterococcus faecium RepID=J6K1Y2_ENTFC
contig00040|23	0	1	UniRef100_L2H1Q4 Uncharacterized protein n=2 Tax=Enterococcus faecium RepID=L2H1Q4_ENTFC
contig00040|24	0	1	UniRef100_L2QAA8 Uncharacterized protein n=1 Tax=Enterococcus faecium EnGen0038 RepID=L2QAA8_ENTFC
contig00040|25	0	1	UniRef100_L2LP47 Uncharacterized protein n=1 Tax=Enterococcus faecium EnGen0029 RepID=L2LP47_ENTFC
contig00040|26	0	1	UniRef100_L2LIC5 Uncharacterized protein n=4 Tax=Enterococcus faecium RepID=L2LIC5_ENTFC
contig00040|27	0	1	UniRef100_L2LHX0 Uncharacterized protein n=1 Tax=Enterococcus faecium EnGen0028 RepID=L2LHX0_ENTFC
contig00040|28	0	1	UniRef100_R2AM55 Uncharacterized protein n=1 Tax=Enterococcus faecium EnGen0175 RepID=R2AM55_ENTFC
contig00040|29	0	1	UniRef100_R2A6G6 Uncharacterized protein n=2 Tax=Enterococcus faecium RepID=R2A6G6_ENTFC
contig00040|30	0	1	UniRef100_R4BQ41 Uncharacterized protein n=1 Tax=Enterococcus faecium EnGen0173 RepID=R4BQ41_ENTFC
contig00040|31	0	1	UniRef100_L2H1A0 Uncharacterized protein n=10 Tax=Enterococcus faecium RepID=L2H1A0_ENTFC
contig00040|32	0	1	UniRef100_UPI0003158357 hypothetical protein n=1 Tax=Enterococcus faecium RepID=UPI0003158357
contig00040|33	0	1	UniRef100_L2N709 Uncharacterized protein n=1 Tax=Enterococcus faecium EnGen0040 RepID=L2N709_ENTFC
contig00040|34	0	1	UniRef100_R2CX52 Uncharacterized protein n=1 Tax=Enterococcus faecium EnGen0175 RepID=R2CX52_ENTFC
contig00040|35	0	0	UniRef100_J6Q5Y2 Uncharacterized protein n=1 Tax=Enterococcus faecium P1986 RepID=J6Q5Y2_ENTFC
contig00041|1	0	1	UniRef100_L2JY79 LPXTG-domain-containing protein cell wall anchor domain n=10 Tax=Enterococcus faecium RepID=L2JY79_ENTFC
contig00041|2	1	1	UniRef100_E4ICF2 Uncharacterized protein n=44 Tax=Enterococcus RepID=E4ICF2_ENTFC
contig00041|3	1	1	UniRef100_E4ICF1 Uncharacterized protein n=56 Tax=Enterococcus RepID=E4ICF1_ENTFC
contig00041|4	1	1	UniRef100_E4ICF0 Uncharacterized protein n=49 Tax=Enterococcus faecium RepID=E4ICF0_ENTFC
contig00041|5	1	1	UniRef100_H8LC91 Antibiotic biosynthesis monooxygenase n=165 Tax=Firmicutes RepID=H8LC91_ENTFU
contig00041|6	1	1	UniRef100_H8LC90 PTS system, cellobiose-specific IIB component n=172 Tax=Firmicutes RepID=H8LC90_ENTFU
contig00041|7	1	1	UniRef100_J6Z9K5 PRD domain protein n=3 Tax=Enterococcus faecium RepID=J6Z9K5_ENTFC
contig00041|8	1	1	UniRef100_H8LC88 PTS system, cellobiose-specific IIA componenent n=219 Tax=Firmicutes RepID=H8LC88_ENTFU
contig00041|9	1	1	UniRef100_H8LC87 Uncharacterized protein n=171 Tax=Firmicutes RepID=H8LC87_ENTFU
contig00041|10	1	1	UniRef100_H8LC86 PTS system, cellobiose-specific IIC component n=147 Tax=Firmicutes RepID=H8LC86_ENTFU
contig00041|11	0	1	UniRef100_C9BQQ0 UDP-N-acetylmuramoyl-L-alanyl-D-glutamate--L-lysine ligase n=94 Tax=Enterococcus RepID=C9BQQ0_ENTFC
contig00041|12	1	1	UniRef100_H8LC84 Uncharacterized protein n=194 Tax=Firmicutes RepID=H8LC84_ENTFU
contig00041|13	0	1	UniRef100_H8LC83 Polysaccharide biosynthesis family protein n=117 Tax=Firmicutes RepID=H8LC83_ENTFU
contig00041|14	0	1	UniRef100_H8LC82 Pseudouridine synthase n=206 Tax=Firmicutes RepID=H8LC82_ENTFU
contig00041|15	1	1	UniRef100_H8LC81 ABC transporter permease n=205 Tax=Firmicutes RepID=H8LC81_ENTFU
contig00041|16	1	1	UniRef100_H8LC80 ABC transporter permease n=202 Tax=Firmicutes RepID=H8LC80_ENTFU
contig00041|17	0	1	UniRef100_L2ITH5 Extracellular solute-binding protein n=1 Tax=Enterococcus faecium EnGen0017 RepID=L2ITH5_ENTFC
contig00041|18	1	1	UniRef100_J7CWU2 Uncharacterized protein n=80 Tax=Enterococcus faecium RepID=J7CWU2_ENTFC
contig00041|19	1	1	UniRef100_H8LC77 Sensor histidine kinase n=164 Tax=Firmicutes RepID=H8LC77_ENTFU
contig00041|20	1	1	UniRef100_C9BAM1 Helix-turn-helix domain-containing protein n=54 Tax=Enterococcus RepID=C9BAM1_ENTFC
contig00041|21	0	1	UniRef100_H8LC75 Alpha-1,2-mannosidase n=149 Tax=Firmicutes RepID=H8LC75_ENTFU
contig00041|22	1	1	UniRef100_J6ABC7 Transcriptional regulator, GntR family n=41 Tax=Enterococcus RepID=J6ABC7_ENTFC
contig00041|23	0	1	UniRef100_J5XSQ5 Uncharacterized protein n=106 Tax=Enterococcus RepID=J5XSQ5_ENTFC
contig00041|24	1	1	UniRef100_L2I703 Glycosyl hydrolase n=33 Tax=Enterococcus faecium RepID=L2I703_ENTFC
contig00041|25	1	1	UniRef100_H8LC71 Fructokinase n=200 Tax=Firmicutes RepID=H8LC71_ENTFU
contig00041|26	0	0	UniRef100_H8LC70 Pseudouridine synthase n=129 Tax=Firmicutes RepID=H8LC70_ENTFU
contig00041|27	0	1	UniRef100_C9BQR6 Glycosyl transferase n=118 Tax=Enterococcus RepID=C9BQR6_ENTFC
contig00041|28	1	1	UniRef100_H8LC68 UPF0342 protein EFAU004_02552 n=230 Tax=Firmicutes RepID=H8LC68_ENTFU
contig00041|29	1	1	UniRef100_H8LC67 ABC transporter, ATP-binding protein/permease n=130 Tax=Firmicutes RepID=H8LC67_ENTFU
contig00041|30	1	1	UniRef100_S4E4I6 AP endonuclease, family 2 n=2 Tax=Enterococcus faecium RepID=S4E4I6_ENTFC
contig00041|31	0	1	UniRef100_C9BAN2 Lipolytic enzyme n=114 Tax=Enterococcus RepID=C9BAN2_ENTFC
contig00041|32	0	1	UniRef100_J5WWP1 Uronate isomerase n=32 Tax=Enterococcus faecium RepID=J5WWP1_ENTFC
contig00041|33	0	1	UniRef100_H8LC63 Altronate hydrolase n=165 Tax=Enterococcus RepID=H8LC63_ENTFU
contig00041|34	0	1	UniRef100_H8LC62 Mannitol dehydrogenase protein n=168 Tax=Firmicutes RepID=H8LC62_ENTFU
contig00041|35	0	1	UniRef100_H8LC61 Transcriptional regulator, LacI family n=125 Tax=Firmicutes RepID=H8LC61_ENTFU
contig00041|36	0	1	UniRef100_C9CFV9 Helix-turn-helix domain-containing protein n=14 Tax=Enterococcus faecium RepID=C9CFV9_ENTFC
contig00041|37	1	1	UniRef100_H8LC59 ABC transporter permease n=129 Tax=Firmicutes RepID=H8LC59_ENTFU
contig00041|38	1	1	UniRef100_J6KDT5 ABC transporter, permease protein n=1 Tax=Enterococcus faecium 505 RepID=J6KDT5_ENTFC
contig00041|39	0	1	UniRef100_H8LC57 Integral membrane protein n=184 Tax=Firmicutes RepID=H8LC57_ENTFU
contig00041|40	0	1	UniRef100_H8LC56 Bacterial extracellular solute-binding protein n=175 Tax=Firmicutes RepID=H8LC56_ENTFU
contig00041|41	1	1	UniRef100_E4I7N3 Glycosyl hydrolase, family 88 n=44 Tax=Enterococcus faecium RepID=E4I7N3_ENTFC
contig00041|42	1	1	UniRef100_H8LC54 Polygalacturonase n=109 Tax=Enterococcus RepID=H8LC54_ENTFU
contig00041|43	0	1	UniRef100_K0Z8K5 Alpha/beta hydrolase family protein n=46 Tax=Enterococcus RepID=K0Z8K5_9ENTE
contig00041|44	1	1	UniRef100_H8LC52 Pectinesterase n=164 Tax=Firmicutes RepID=H8LC52_ENTFU
contig00041|45	1	1	UniRef100_H8LC51 Uncharacterized protein n=128 Tax=Firmicutes RepID=H8LC51_ENTFU
contig00041|46	0	1	UniRef100_L2IU98 Xylan 1,4-beta-xylosidase n=1 Tax=Enterococcus faecium EnGen0017 RepID=L2IU98_ENTFC
contig00041|47	0	1	UniRef100_C9BAP8 Sodium/galactoside symporter n=106 Tax=Enterococcus RepID=C9BAP8_ENTFC
contig00041|48	1	1	UniRef100_H8LC48 Polygalacturonase n=93 Tax=Firmicutes RepID=H8LC48_ENTFU
contig00042|1	0	0	UniRef100_C9BM42 Helix-turn-helix domain-containing protein n=1 Tax=Enterococcus faecium 1,231,502 RepID=C9BM42_ENTFC
contig00042|2	0	1	UniRef100_J6A593 Site-specific recombinase, phage integrase family n=5 Tax=Enterococcus faecium RepID=J6A593_ENTFC
contig00042|3	0	1	UniRef100_Q3XZ50 Transposase n=1 Tax=Enterococcus faecium DO RepID=Q3XZ50_ENTFC
contig00042|4	0	1	UniRef100_S0SLG7 Uncharacterized protein n=1 Tax=Enterococcus durans ATCC 6056 RepID=S0SLG7_9ENTE
contig00042|5	0	1	UniRef100_L2NX60 Uncharacterized protein n=9 Tax=Firmicutes RepID=L2NX60_ENTFC
contig00042|6	0	1	UniRef100_D0AGV6 Uncharacterized protein n=22 Tax=Firmicutes RepID=D0AGV6_ENTFC
contig00042|7	1	1	UniRef100_D0AGV7 Phosphate/phosphite/phosphonate ABC transporter, periplasmic binding protein n=27 Tax=Firmicutes RepID=D0AGV7_ENTFC
contig00042|8	1	1	UniRef100_D0AGV8 Phosphonate ABC transporter, ATP-binding protein n=28 Tax=Firmicutes RepID=D0AGV8_ENTFC
contig00042|9	0	1	UniRef100_D0AGV9 Phosphonate ABC transporter, permease PhnE n=24 Tax=Firmicutes RepID=D0AGV9_ENTFC
contig00042|10	0	1	UniRef100_D0AGW0 Phosphonate ABC transporter, permease PhnE n=22 Tax=Firmicutes RepID=D0AGW0_ENTFC
contig00042|11	1	1	UniRef100_D0AGW1 Uncharacterized protein n=23 Tax=Firmicutes RepID=D0AGW1_ENTFC
contig00042|12	0	1	UniRef100_D0AGW2 Uncharacterized protein n=28 Tax=Firmicutes RepID=D0AGW2_ENTFC
contig00042|13	0	1	UniRef100_UPI0001B9A111 hypothetical protein n=1 Tax=Enterococcus faecium RepID=UPI0001B9A111
contig00042|14	1	1	UniRef100_D4R795 Sensor protein ResE n=23 Tax=Firmicutes RepID=D4R795_ENTFC
contig00043|1	0	1	UniRef100_E4I6K1 Uncharacterized protein n=46 Tax=Enterococcus RepID=E4I6K1_ENTFC
contig00043|2	0	1	UniRef100_C9BU57 K+ transporter Trk n=19 Tax=Enterococcus faecium RepID=C9BU57_ENTFC
contig00043|3	0	1	UniRef100_H8LB37 V-type ATP synthase subunit D n=201 Tax=Firmicutes RepID=H8LB37_ENTFU
contig00043|4	0	1	UniRef100_H8LB38 V-type ATP synthase beta chain n=214 Tax=Firmicutes RepID=H8LB38_ENTFU
contig00043|5	0	1	UniRef100_H8LB39 V-type ATP synthase alpha chain n=165 Tax=Firmicutes RepID=H8LB39_ENTFU
contig00043|6	1	1	UniRef100_H8LB40 V-type ATP synthase subunit F n=224 Tax=Firmicutes RepID=H8LB40_ENTFU
contig00043|7	0	1	UniRef100_C9B3T5 ATP synthase subunit C n=50 Tax=Enterococcus faecium RepID=C9B3T5_ENTFC
contig00043|8	0	1	UniRef100_L2LA16 V-type proton ATPase subunit E n=19 Tax=Enterococcus faecium RepID=L2LA16_ENTFC
contig00043|9	0	1	UniRef100_J6AT19 V-type sodium ATPase, K subunit n=8 Tax=Enterococcus faecium RepID=J6AT19_ENTFC
contig00043|10	0	1	UniRef100_D0AHA6 Uncharacterized protein n=51 Tax=Enterococcus faecium RepID=D0AHA6_ENTFC
contig00043|11	0	1	UniRef100_UPI00036567E0 hypothetical protein n=1 Tax=Enterococcus faecium RepID=UPI00036567E0
contig00043|12	0	1	UniRef100_D4SJ79 Gamma-glutamyl-gamma-aminobutyrate hydrolase n=35 Tax=Enterococcus faecium RepID=D4SJ79_ENTFC
contig00043|13	0	1	UniRef100_L2LA12 Fructose-1,6-bisphosphatase class 3 n=21 Tax=Enterococcus faecium RepID=L2LA12_ENTFC
contig00043|14	0	1	UniRef100_D0AHB0 Uncharacterized protein n=139 Tax=Enterococcus RepID=D0AHB0_ENTFC
contig00043|15	1	1	UniRef100_H8LB49 ABC transporter, ATP-binding protein n=149 Tax=Firmicutes RepID=H8LB49_ENTFU
contig00043|16	0	1	UniRef100_D0AHB2 UvrABC system protein C n=53 Tax=Enterococcus faecium RepID=D0AHB2_ENTFC
contig00043|17	1	1	UniRef100_S4EHT6 Thioredoxin n=2 Tax=Enterococcus faecium RepID=S4EHT6_ENTFC
contig00043|18	0	1	UniRef100_D4SJ85 Endonuclease MutS2 n=35 Tax=Enterococcus faecium RepID=D4SJ85_ENTFC
contig00043|19	0	1	UniRef100_H8LB53 CvpA family protein n=201 Tax=Firmicutes RepID=H8LB53_ENTFU
contig00043|20	1	1	UniRef100_J6K8F5 Uncharacterized protein n=2 Tax=Enterococcus faecium RepID=J6K8F5_ENTFC
contig00043|21	0	1	UniRef100_J6ENC4 Ribonuclease HIII n=84 Tax=Firmicutes RepID=J6ENC4_ENTFC
contig00043|22	0	1	UniRef100_T4J341 N-acetylmuramoyl-L-alanine amidase family protein n=180 Tax=Firmicutes RepID=T4J341_CLODI
contig00043|23	0	1	UniRef100_C9B3R9 Regulatory protein n=55 Tax=Enterococcus faecium RepID=C9B3R9_ENTFC
contig00043|24	0	1	UniRef100_C9B3R8 ABC transporter n=126 Tax=Firmicutes RepID=C9B3R8_ENTFC
contig00043|25	0	1	UniRef100_H8LB59 Efflux ABC transporter, permease protein n=96 Tax=Enterococcus RepID=H8LB59_ENTFU
contig00043|26	0	1	UniRef100_L2HAK9 Pyridine nucleotide-disulfide oxidoreductase n=2 Tax=Enterococcus faecium RepID=L2HAK9_ENTFC
contig00043|27	0	1	UniRef100_UPI0001B99FD7 hypothetical protein n=1 Tax=Enterococcus faecium RepID=UPI0001B99FD7
contig00043|28	0	1	UniRef100_UPI0003829FF1 M protein trans-acting positive regulator n=1 Tax=Enterococcus faecium RepID=UPI0003829FF1
contig00043|29	0	1	UniRef100_R2A4A8 Uncharacterized protein n=1 Tax=Enterococcus faecium EnGen0136 RepID=R2A4A8_ENTFC
contig00043|30	0	1	UniRef100_L2JCS3 Uncharacterized protein n=2 Tax=Enterococcus faecium RepID=L2JCS3_ENTFC
contig00043|31	0	1	UniRef100_D0AHC5 Uncharacterized protein n=16 Tax=Enterococcus faecium RepID=D0AHC5_ENTFC
contig00043|32	0	1	UniRef100_D0AHC6 Uncharacterized protein n=16 Tax=Enterococcus faecium RepID=D0AHC6_ENTFC
contig00043|33	0	1	UniRef100_L2PVH6 Uncharacterized protein n=1 Tax=Enterococcus faecium EnGen0044 RepID=L2PVH6_ENTFC
contig00043|34	0	1	UniRef100_C9B3R0 FMN-dependent alpha-hydroxy acid dehydrogenase n=16 Tax=Enterococcus faecium RepID=C9B3R0_ENTFC
contig00043|35	0	1	UniRef100_D0AHC9 Uncharacterized protein n=19 Tax=Enterococcus RepID=D0AHC9_ENTFC
contig00043|36	0	1	UniRef100_C9B3Q8 Malate dehydrogenase n=21 Tax=Enterococcus faecium RepID=C9B3Q8_ENTFC
contig00043|37	0	1	UniRef100_D0AHD1 CCS family citrate carrier protein n=19 Tax=Enterococcus faecium RepID=D0AHD1_ENTFC
contig00043|38	0	1	UniRef100_S4DVG9 Acetyltransferase, GNAT family n=33 Tax=Enterococcus RepID=S4DVG9_ENTFC
contig00043|39	0	1	UniRef100_L2MWG4 Sulfite exporter TauE/SafE n=3 Tax=Enterococcus faecium RepID=L2MWG4_ENTFC
contig00043|40	0	1	UniRef100_H8LBA8 UPF0473 protein EFAU004_02164 n=120 Tax=Enterococcus RepID=H8LBA8_ENTFU
contig00043|41	0	1	UniRef100_S0JWN3 YqgF family RNAse H domain-containing protein n=112 Tax=Enterococcus RepID=S0JWN3_ENTFC
contig00043|42	1	1	UniRef100_H8LBB0 UPF0297 protein EFAU004_02166 n=233 Tax=Firmicutes RepID=H8LBB0_ENTFU
contig00043|43	0	1	UniRef100_D4RG87 DNA-entry nuclease n=14 Tax=Enterococcus RepID=D4RG87_ENTFC
contig00043|44	0	1	UniRef100_H8L877 Uncharacterized protein n=142 Tax=Firmicutes RepID=H8L877_ENTFU
contig00043|45	0	1	UniRef100_D0AHD8 Uncharacterized protein n=17 Tax=Enterococcus faecium RepID=D0AHD8_ENTFC
contig00043|46	0	1	UniRef100_R3LA04 ABC transporter permease n=2 Tax=Enterococcus faecium RepID=R3LA04_ENTFC
contig00043|47	0	1	UniRef100_UPI0001C4D077 ABC transporter n=1 Tax=Enterococcus faecium RepID=UPI0001C4D077
contig00043|48	0	1
contig00043|49	0	1	UniRef100_D4R6Y9 ABC transporter, permease protein n=15 Tax=Enterococcus faecium RepID=D4R6Y9_ENTFC
contig00043|50	0	1	UniRef100_L2MWH1 ABC transporter ATP-binding protein n=1 Tax=Enterococcus faecium EnGen0035 RepID=L2MWH1_ENTFC
contig00043|51	0	1	UniRef100_D4R6Z1 ABC transporter, ATP-binding protein n=17 Tax=Enterococcus faecium RepID=D4R6Z1_ENTFC
contig00043|52	0	1	UniRef100_G9T1R9 Accessory gene regulator protein A n=20 Tax=Enterococcus faecium RepID=G9T1R9_ENTFC
contig00043|53	0	1	UniRef100_D0AHE2 TIGR03943 family protein n=16 Tax=Enterococcus faecium RepID=D0AHE2_ENTFC
contig00043|54	0	1	UniRef100_D0AHE3 Uncharacterized protein n=14 Tax=Enterococcus faecium RepID=D0AHE3_ENTFC
contig00043|55	0	1	UniRef100_D0AHE4 Uncharacterized protein n=17 Tax=Enterococcus faecium RepID=D0AHE4_ENTFC
contig00043|56	0	1	UniRef100_D0AHE5 Redox-sensing transcriptional repressor rex n=17 Tax=Enterococcus faecium RepID=D0AHE5_ENTFC
contig00043|57	0	1	UniRef100_R3KV38 ABC transporter ATP-binding protein n=2 Tax=Enterococcus faecium RepID=R3KV38_ENTFC
contig00043|58	0	1	UniRef100_D4R6Z8 Putative uncharacterized protein n=1 Tax=Enterococcus faecium E1636 RepID=D4R6Z8_ENTFC
contig00043|59	0	1	UniRef100_R3L9Z5 Pyridine nucleotide-disulfide oxidoreductase n=2 Tax=Enterococcus faecium RepID=R3L9Z5_ENTFC
contig00043|60	0	1	UniRef100_J6HWJ0 Methionine synthase, vitamin-B12 independent n=2 Tax=Enterococcus faecium RepID=J6HWJ0_ENTFC
contig00043|61	0	1	UniRef100_L2NST5 Spermidine/putrescine ABC transporter substrate-binding periplasmic protein PotD n=1 Tax=Enterococcus faecium EnGen0042 RepID=L2NST5_ENTFC
contig00043|62	0	1	UniRef100_C2HD13 ABC transporter, permease protein n=11 Tax=Enterococcus faecium RepID=C2HD13_ENTFC
contig00043|63	0	1	UniRef100_H8LDC3 Spermidine/putrescine ABC superfamily ATP binding cassette transporter, membrane protein n=208 Tax=Firmicutes RepID=H8LDC3_ENTFU
contig00043|64	0	1	UniRef100_E4I4E6 Polyamine ABC transporter, ATP-binding protein n=44 Tax=Enterococcus faecium RepID=E4I4E6_ENTFC
contig00043|65	0	1	UniRef100_H8LDC1 Helix-turn-helix domain protein n=220 Tax=Firmicutes RepID=H8LDC1_ENTFU
contig00043|66	0	1	UniRef100_S4FGL9 Quinone oxidoreductase, YhdH/YhfP family n=1 Tax=Enterococcus faecium SD3B-2 RepID=S4FGL9_ENTFC
contig00043|67	0	1	UniRef100_R2NYY0 Phosphopantothenate-cysteine ligase n=1 Tax=Enterococcus faecium EnGen0191 RepID=R2NYY0_ENTFC
contig00043|68	0	1	UniRef100_H8LDB8 Phosphopantothenoylcysteine decarboxylase n=120 Tax=Firmicutes RepID=H8LDB8_ENTFU
contig00043|69	0	1	UniRef100_E4I4F1 Uncharacterized protein n=48 Tax=Enterococcus faecium RepID=E4I4F1_ENTFC
contig00043|70	0	1	UniRef100_R2NKP1 Membrane protein n=1 Tax=Enterococcus faecium EnGen0191 RepID=R2NKP1_ENTFC
contig00043|71	0	1	UniRef100_K1AAT1 NAD dependent epimerase/dehydratase family protein n=31 Tax=Enterococcus RepID=K1AAT1_9ENTE
contig00043|72	0	1	UniRef100_H8LDB5 NAD(P)H quinone oxidoreductase, PIG3 family n=132 Tax=Firmicutes RepID=H8LDB5_ENTFU
contig00043|73	0	1	UniRef100_J6JJG9 Uncharacterized protein n=1 Tax=Enterococcus faecium 509 RepID=J6JJG9_ENTFC
contig00043|74	0	1	UniRef100_L2N786 Flavocytochrome c n=3 Tax=Enterococcus faecium RepID=L2N786_ENTFC
contig00043|75	0	1	UniRef100_H8LDB3 Uncharacterized protein n=143 Tax=Firmicutes RepID=H8LDB3_ENTFU
contig00043|76	0	1	UniRef100_L2ICJ9 GNAT family acetyltransferase n=4 Tax=Enterococcus faecium RepID=L2ICJ9_ENTFC
contig00043|77	0	1	UniRef100_L2IEH5 Uncharacterized protein n=4 Tax=Enterococcus faecium RepID=L2IEH5_ENTFC
contig00044|1	0	0	UniRef100_C9CGV1 Uncharacterized protein n=6 Tax=Enterococcus faecium RepID=C9CGV1_ENTFC
contig00044|2	0	0	UniRef100_C9CGV2 Uncharacterized protein n=40 Tax=Enterococcus faecium RepID=C9CGV2_ENTFC
contig00046|1	0	1	UniRef100_C9BU58 Regulatory protein n=41 Tax=Enterococcus faecium RepID=C9BU58_ENTFC
contig00046|2	0	1	UniRef100_L2KWB9 Ornithine cyclodeaminase/mu-crystallin family protein n=1 Tax=Enterococcus faecium EnGen0001 RepID=L2KWB9_ENTFC
contig00046|3	0	1	UniRef100_L2KUQ0 Phenazine biosynthesis protein PhzF family protein n=1 Tax=Enterococcus faecium EnGen0001 RepID=L2KUQ0_ENTFC
contig00046|4	1	1	UniRef100_C9BU61 Glyoxalase/bleomycin resistance protein/dioxygenase n=50 Tax=Enterococcus faecium RepID=C9BU61_ENTFC
contig00046|5	1	1	UniRef100_C9BU62 NUDIX family hydrolase n=50 Tax=Enterococcus faecium RepID=C9BU62_ENTFC
contig00046|6	0	1	UniRef100_L2KTV7 Cof-like hydrolase n=1 Tax=Enterococcus faecium EnGen0001 RepID=L2KTV7_ENTFC
contig00046|7	0	1	UniRef100_L2KWB5 HD protein n=1 Tax=Enterococcus faecium EnGen0001 RepID=L2KWB5_ENTFC
contig00046|8	0	1	UniRef100_H8LB28 Lipoate-protein ligase A n=140 Tax=Enterococcus RepID=H8LB28_ENTFU
contig00046|9	0	1	UniRef100_D0AH89 Uncharacterized protein n=108 Tax=Firmicutes RepID=D0AH89_ENTFC
contig00046|10	1	1	UniRef100_C9CDK7 Probable DNA-directed RNA polymerase subunit delta n=59 Tax=Enterococcus faecium RepID=C9CDK7_ENTFC
contig00046|11	0	1	UniRef100_H8LAC7 ECF subfamily RNA polymerase sigma-70 region 2 n=192 Tax=Firmicutes RepID=H8LAC7_ENTFU
contig00046|12	1	1	UniRef100_D4R6T1 ECF anti-sigma factor n=63 Tax=Enterococcus faecium RepID=D4R6T1_ENTFC
contig00046|13	0	1	UniRef100_C9CDL1 Polysaccharide deacetylase n=16 Tax=Enterococcus faecium RepID=C9CDL1_ENTFC
contig00046|14	0	1	UniRef100_L2KTU8 RNA polymerase sigma-54 factor n=2 Tax=Enterococcus faecium RepID=L2KTU8_ENTFC
contig00046|15	0	1	UniRef100_J6CUB7 Putative transcriptional regulator n=2 Tax=Enterococcus faecium RepID=J6CUB7_ENTFC
contig00046|16	0	1	UniRef100_H8LAC2 Glyceraldehyde-3-phosphate dehydrogenase n=228 Tax=Firmicutes RepID=H8LAC2_ENTFU
contig00046|17	0	1	UniRef100_H8LAC1 Phosphoglycerate kinase n=192 Tax=Firmicutes RepID=H8LAC1_ENTFU
contig00046|18	0	1	UniRef100_H8LAC0 Triosephosphate isomerase n=228 Tax=Firmicutes RepID=H8LAC0_ENTFU
contig00046|19	0	1	UniRef100_H8LAB9 Enolase n=202 Tax=Firmicutes RepID=H8LAB9_ENTFU
contig00046|20	0	1	UniRef100_H8LAB8 Succinyl-diaminopimelate desuccinylase n=114 Tax=Enterococcus RepID=H8LAB8_ENTFU
contig00046|21	0	1	UniRef100_H8LAB7 Uncharacterized protein n=133 Tax=Enterococcus RepID=H8LAB7_ENTFU
contig00046|22	0	1	UniRef100_H8LAB6 Inosine-uridine preferring nucleoside hydrolase n=70 Tax=Enterococcus faecium RepID=H8LAB6_ENTFU
contig00046|23	0	1	UniRef100_D0AH75 Uncharacterized protein n=39 Tax=Enterococcus faecium RepID=D0AH75_ENTFC
contig00046|24	0	1	UniRef100_H8LAB4 Acetyltransferase, GNAT family n=102 Tax=Enterococcus faecium RepID=H8LAB4_ENTFU
contig00046|25	1	1	UniRef100_H8LAB3 Preprotein translocase, SecG subunit n=129 Tax=Enterococcus RepID=H8LAB3_ENTFU
contig00046|26	0	1	UniRef100_R3VS53 Carboxylesterase n=2 Tax=Enterococcus faecium RepID=R3VS53_ENTFC
contig00046|27	0	1	UniRef100_L2HIL8 Ribonuclease R n=17 Tax=Enterococcus faecium RepID=L2HIL8_ENTFC
contig00046|28	0	1	UniRef100_C9AGH5 SsrA-binding protein n=109 Tax=Firmicutes RepID=C9AGH5_ENTFC
contig00046|29	0	1	UniRef100_L2LLP7 ATP synthase subunit a n=2 Tax=Enterococcus faecium RepID=L2LLP7_ENTFC
contig00046|30	0	1	UniRef100_C2HCR0 ATP synthase F0, C subunit n=138 Tax=Firmicutes RepID=C2HCR0_ENTFC
contig00046|31	0	1	UniRef100_C2HCQ9 ATP synthase subunit b n=133 Tax=Firmicutes RepID=C2HCQ9_ENTFC
contig00046|32	0	1	UniRef100_C9ALR6 ATP synthase subunit delta n=129 Tax=Firmicutes RepID=C9ALR6_ENTFC
contig00046|33	0	1	UniRef100_D0AH65 ATP synthase subunit alpha n=24 Tax=Enterococcus faecium RepID=D0AH65_ENTFC
contig00046|34	0	1	UniRef100_D0AH64 ATP synthase gamma chain n=41 Tax=Enterococcus faecium RepID=D0AH64_ENTFC
contig00046|35	0	1	UniRef100_H8LAA3 ATP synthase subunit beta n=226 Tax=Firmicutes RepID=H8LAA3_ENTFU
contig00046|36	0	1	UniRef100_H8LAA2 ATP synthase epsilon chain n=224 Tax=Firmicutes RepID=H8LAA2_ENTFU
contig00046|37	1	1	UniRef100_E4IAK9 Uncharacterized protein n=24 Tax=Enterococcus faecium RepID=E4IAK9_ENTFC
contig00046|38	0	1	UniRef100_H8LAA0 UDP-N-acetylglucosamine 1-carboxyvinyltransferase n=147 Tax=Enterococcus RepID=H8LAA0_ENTFU
contig00046|39	0	1
contig00046|40	0	1	UniRef100_J5YXR1 Uncharacterized protein n=131 Tax=Firmicutes RepID=J5YXR1_ENTFC
contig00046|41	0	1	UniRef100_D0AH57 Uncharacterized protein n=96 Tax=Firmicutes RepID=D0AH57_ENTFC
contig00046|42	0	1	UniRef100_J5URQ8 ROK family protein n=92 Tax=Firmicutes RepID=J5URQ8_ENTFC
contig00046|43	0	1	UniRef100_C2HCP8 Uncharacterized protein n=173 Tax=Firmicutes RepID=C2HCP8_ENTFC
contig00046|44	0	1	UniRef100_H8LA94 Uncharacterized protein n=179 Tax=Firmicutes RepID=H8LA94_ENTFU
contig00046|45	0	1	UniRef100_R3SEE4 GntR family transcriptional regulator n=1 Tax=Enterococcus faecium EnGen0152 RepID=R3SEE4_ENTFC
contig00046|46	0	1	UniRef100_J6D5L7 YigZ family protein n=92 Tax=Firmicutes RepID=J6D5L7_ENTFC
contig00046|47	1	1	UniRef100_H8LA91 Uncharacterized protein n=194 Tax=Firmicutes RepID=H8LA91_ENTFU
contig00046|48	0	1	UniRef100_D0AH50 PTS system, lactose/cellobiose family IIB component n=21 Tax=Enterococcus faecium RepID=D0AH50_ENTFC
contig00046|49	0	0	UniRef100_L2MWA8 Competence protein ComFA n=8 Tax=Enterococcus faecium RepID=L2MWA8_ENTFC
contig00046|50	0	1	UniRef100_L2MYX3 Competence protein ComFC n=2 Tax=Enterococcus faecium RepID=L2MYX3_ENTFC
contig00046|51	0	1	UniRef100_C9BP47 Sigma 54 modulation protein/ribosomal protein S30EA n=127 Tax=Firmicutes RepID=C9BP47_ENTFC
contig00046|52	0	1	UniRef100_C9B3Z7 Protein translocase subunit SecA n=91 Tax=Enterococcus RepID=C9B3Z7_ENTFC
contig00046|53	0	1	UniRef100_H8LA85 Peptide chain release factor 2 n=215 Tax=Firmicutes RepID=H8LA85_ENTFU
contig00046|54	1	1	UniRef100_H8LA84 Cell division ATP-binding protein FtsE n=229 Tax=Firmicutes RepID=H8LA84_ENTFU
contig00046|55	0	1	UniRef100_H8LA83 Cell division protein FtsX n=159 Tax=Enterococcus RepID=H8LA83_ENTFU
contig00046|56	0	1	UniRef100_C9BP52 Cardiolipin synthase n=106 Tax=Firmicutes RepID=C9BP52_ENTFC
contig00046|57	0	1	UniRef100_H8LA81 Phosphate binding protein n=215 Tax=Enterococcus RepID=H8LA81_ENTFU
contig00046|58	0	1	UniRef100_C2HCN2 Phosphate ABC transporter, permease protein PstC n=51 Tax=Enterococcus faecium RepID=C2HCN2_ENTFC
contig00046|59	0	1	UniRef100_H8LA79 Phosphate ABC transporter, permease protein PstA n=94 Tax=Enterococcus faecium RepID=H8LA79_ENTFU
contig00046|60	0	1	UniRef100_H8LA78 Phosphate ABC transporter, ATP-binding protein n=167 Tax=Enterococcus RepID=H8LA78_ENTFU
contig00046|61	0	1	UniRef100_D0AH36 Phosphate import ATP-binding protein PstB 1 n=39 Tax=Enterococcus faecium RepID=D0AH36_ENTFC
contig00046|62	1	1	UniRef100_H8LA76 Phosphate-specific transport system accessory protein PhoU n=213 Tax=Firmicutes RepID=H8LA76_ENTFU
contig00046|63	0	1	UniRef100_R2TU01 Uncharacterized protein n=2 Tax=Enterococcus faecium RepID=R2TU01_ENTFC
contig00046|64	0	1	UniRef100_J6S5P8 YibE/F-like protein n=23 Tax=Enterococcus faecium RepID=J6S5P8_ENTFC
contig00046|65	0	1	UniRef100_H8LA74 YibE/F-like protein n=99 Tax=Enterococcus faecium RepID=H8LA74_ENTFU
contig00046|66	0	1	UniRef100_J6KS62 Uncharacterized protein n=1 Tax=Enterococcus faecium 504 RepID=J6KS62_ENTFC
contig00046|67	0	1	UniRef100_H8LA72 PspC domain protein n=168 Tax=Enterococcus RepID=H8LA72_ENTFU
contig00046|68	1	1	UniRef100_M5R1E0 Uncharacterized protein n=1 Tax=Bacillus stratosphericus LAMA 585 RepID=M5R1E0_9BACI
contig00046|69	0	1	UniRef100_H8LA70 HPr kinase/phosphorylase n=216 Tax=Firmicutes RepID=H8LA70_ENTFU
contig00046|70	0	1	UniRef100_H8LA69 Prolipoprotein diacylglyceryl transferase n=139 Tax=Enterococcus RepID=H8LA69_ENTFU
contig00046|71	0	1	UniRef100_C9B415 Glycerol-3-phosphate dehydrogenase
contig00046|72	0	1	UniRef100_E4IAH4 UTP--glucose-1-phosphate uridylyltransferase n=19 Tax=Enterococcus faecium RepID=E4IAH4_ENTFC
contig00046|73	0	1	UniRef100_D0AH24 Uncharacterized protein n=37 Tax=Enterococcus faecium RepID=D0AH24_ENTFC
contig00046|74	0	1	UniRef100_D0AH23 Uncharacterized protein n=103 Tax=Enterococcus RepID=D0AH23_ENTFC
contig00047|1	1	1	UniRef100_H8LEE8 Uncharacterized protein n=214 Tax=Firmicutes RepID=H8LEE8_ENTFU
contig00047|2	1	1	UniRef100_H8LEE7 Uncharacterized protein n=207 Tax=Enterococcus RepID=H8LEE7_ENTFU
contig00047|3	1	1	UniRef100_J7CYC2 Nitroreductase family protein n=1 Tax=Enterococcus faecium 505 RepID=J7CYC2_ENTFC
contig00047|4	0	1	UniRef100_H8LEE5 Amino acid/peptide transporter n=153 Tax=Firmicutes RepID=H8LEE5_ENTFU
contig00047|5	0	1	UniRef100_D4RHB8 ATP-dependent helicase/deoxyribonuclease subunit B n=17 Tax=Enterococcus faecium RepID=D4RHB8_ENTFC
contig00047|6	0	1	UniRef100_D4RHB9 ATP-dependent helicase/nuclease subunit A n=3 Tax=Enterococcus faecium RepID=D4RHB9_ENTFC
contig00047|7	0	1	UniRef100_I3U1L7 Transcriptional regulator n=114 Tax=Enterococcus RepID=I3U1L7_ENTFC
contig00047|8	1	1	UniRef100_H8LED9 Phenylalanine--tRNA ligase alpha subunit n=205 Tax=Firmicutes RepID=H8LED9_ENTFU
contig00047|9	0	1	UniRef100_D0AF13 Phenylalanine--tRNA ligase beta subunit n=29 Tax=Enterococcus faecium RepID=D0AF13_ENTFC
contig00047|10	0	1	UniRef100_E4IBB5 Tryptophan--tRNA ligase n=50 Tax=Enterococcus faecium RepID=E4IBB5_ENTFC
contig00047|11	0	1	UniRef100_C9ANR9 Phosphate-transporting ATPase n=124 Tax=Enterococcus RepID=C9ANR9_ENTFC
contig00047|12	0	1	UniRef100_C9B5X3 Extracellular solute-binding protein n=210 Tax=Firmicutes RepID=C9B5X3_ENTFC
contig00047|13	0	1	UniRef100_H8LED4 ABC transporter, permease protein n=216 Tax=Firmicutes RepID=H8LED4_ENTFU
contig00047|14	1	1	UniRef100_H8LED3 ABC transporter, permease protein n=132 Tax=Firmicutes RepID=H8LED3_ENTFU
contig00047|15	1	1	UniRef100_H8LED2 Glutamate racemase n=105 Tax=Enterococcus RepID=H8LED2_ENTFU
contig00047|16	1	1	UniRef100_H8LED1 Ribonuclease PH/Ham1 protein n=125 Tax=Firmicutes RepID=H8LED1_ENTFU
contig00047|17	1	1	UniRef100_H8LED0 Phosphodiesterase, MJ0936 family n=204 Tax=Firmicutes RepID=H8LED0_ENTFU
contig00047|18	1	1	UniRef100_H8LEC9 CBS domain pair protein n=176 Tax=Firmicutes RepID=H8LEC9_ENTFU
contig00047|19	1	1	UniRef100_H8LEC8 Transporter, small conductance mechanosensitive ion channel family protein n=166 Tax=Enterococcus RepID=H8LEC8_ENTFU
contig00047|20	1	1	UniRef100_J7D058 Branched-chain-amino-acid aminotransferase n=2 Tax=Enterococcus faecium RepID=J7D058_ENTFC
contig00047|21	1	1	UniRef100_H8LEC6 Enoyl-[acyl-carrier-protein] reductase [NADH]
contig00047|22	1	0	UniRef100_H8LEC5 3-hydroxyacyl-[acyl-carrier-protein] dehydratase FabZ
contig00047|23	1	0	UniRef100_H8LEC4 Peptidyl-prolyl cis-trans isomerase n=101 Tax=Firmicutes RepID=H8LEC4_ENTFU
contig00047|24	1	0	UniRef100_H8LEC3 Alpha3-beta1 integrin-binding family protein n=196 Tax=Firmicutes RepID=H8LEC3_ENTFU
contig00049|1	0	0	UniRef100_L2HAH1 von Willebrand factor protein n=1 Tax=Enterococcus faecium EnGen0012 RepID=L2HAH1_ENTFC
contig00050|1	0	0	UniRef100_L2NM49 von Willebrand factor protein n=2 Tax=Enterococcus faecium RepID=L2NM49_ENTFC
contig00051|1	0	0	UniRef100_R2AUU5 Uncharacterized protein n=1 Tax=Enterococcus faecium EnGen0177 RepID=R2AUU5_ENTFC
contig00055|1	0	1	UniRef100_J5VHR1 Uncharacterized protein n=37 Tax=Firmicutes RepID=J5VHR1_ENTFC
contig00055|2	0	1	UniRef100_L2H387 Uncharacterized protein n=25 Tax=Enterococcus faecium RepID=L2H387_ENTFC
contig00055|3	1	1	UniRef100_H8LEP8 Uncharacterized protein n=202 Tax=Firmicutes RepID=H8LEP8_ENTFU
contig00055|4	0	1	UniRef100_D0AER2 Uncharacterized protein n=3 Tax=Enterococcus faecium RepID=D0AER2_ENTFC
contig00055|5	0	1	UniRef100_L2IDC6 Uncharacterized protein n=5 Tax=Enterococcus faecium RepID=L2IDC6_ENTFC
contig00055|6	1	1	UniRef100_C9B679 Predicted protein n=3 Tax=Enterococcus faecium RepID=C9B679_ENTFC
contig00055|7	0	1	UniRef100_D0AER5 Uncharacterized protein n=37 Tax=Enterococcus faecium RepID=D0AER5_ENTFC
contig00055|8	0	1	UniRef100_C2HAD8 DNA-binding helix-turn-helix protein n=71 Tax=Enterococcus faecium RepID=C2HAD8_ENTFC
contig00055|9	0	1	UniRef100_H8LEN9 N-acetylglucosamine-6-phosphate deacetylase n=160 Tax=Firmicutes RepID=H8LEN9_ENTFU
contig00055|10	1	1	UniRef100_E4I886 Uncharacterized protein n=45 Tax=Enterococcus faecium RepID=E4I886_ENTFC
contig00055|11	1	1	UniRef100_L2NAM7 Auxin efflux carrier n=2 Tax=Enterococcus faecium RepID=L2NAM7_ENTFC
contig00055|12	0	1	UniRef100_C9B674 D-isomer specific 2-hydroxyacid dehydrogenase n=30 Tax=Enterococcus faecium RepID=C9B674_ENTFC
contig00055|13	0	1	UniRef100_H8LEN6 Transcriptional regulatory protein n=162 Tax=Firmicutes RepID=H8LEN6_ENTFU
contig00055|14	0	1	UniRef100_I3U1B9 Sensor histidine kinase n=1 Tax=Enterococcus faecium DO RepID=I3U1B9_ENTFC
contig00055|15	0	1	UniRef100_L2HXN3 Two-component system sensor histidine kinase n=7 Tax=Enterococcus faecium RepID=L2HXN3_ENTFC
contig00055|16	1	1	UniRef100_E4IE54 Uncharacterized protein n=51 Tax=Firmicutes RepID=E4IE54_ENTFC
contig00055|17	0	1	UniRef100_S4E2L3 Uncharacterized protein n=6 Tax=Enterococcus faecium RepID=S4E2L3_ENTFC
contig00055|18	0	1	UniRef100_D3LF41 Uncharacterized protein n=70 Tax=Enterococcus faecium RepID=D3LF41_ENTFC
contig00055|19	0	1
contig00055|20	0	0	UniRef100_C2HAE7 Uncharacterized protein n=16 Tax=Enterococcus faecium RepID=C2HAE7_ENTFC
contig00055|21	0	1	UniRef100_D0AES6 Uncharacterized protein n=28 Tax=Enterococcus faecium RepID=D0AES6_ENTFC
contig00055|22	0	1	UniRef100_J6LHH9 Oxidoreductase, NAD-binding domain protein n=2 Tax=Enterococcus faecium RepID=J6LHH9_ENTFC
contig00055|23	0	1	UniRef100_H8LEM8 Uncharacterized protein n=205 Tax=Firmicutes RepID=H8LEM8_ENTFU
contig00055|24	0	1	UniRef100_D4RPG6 D-alanyl-D-alanine carboxypeptidase n=9 Tax=Enterococcus faecium RepID=D4RPG6_ENTFC
contig00055|25	0	1	UniRef100_D0AET0 Uncharacterized protein n=12 Tax=Enterococcus faecium RepID=D0AET0_ENTFC
contig00055|26	0	1	UniRef100_D0AET1 Uncharacterized protein n=32 Tax=Enterococcus faecium RepID=D0AET1_ENTFC
contig00055|27	0	1	UniRef100_J6YEL4 ABC transporter, solute-binding protein n=1 Tax=Enterococcus faecium P1986 RepID=J6YEL4_ENTFC
contig00055|28	1	1	UniRef100_H8LEM3 ABC transporter, permease protein n=199 Tax=Firmicutes RepID=H8LEM3_ENTFU
contig00055|29	0	1	UniRef100_D4RFI4 Inner membrane protein n=12 Tax=Enterococcus faecium RepID=D4RFI4_ENTFC
contig00055|30	1	1	UniRef100_H8LEM1 Uncharacterized protein n=132 Tax=Firmicutes RepID=H8LEM1_ENTFU
contig00055|31	0	1	UniRef100_C9B657 Oxidoreductase n=22 Tax=Enterococcus faecium RepID=C9B657_ENTFC
contig00055|32	1	1	UniRef100_E4I850 Xanthine phosphoribosyltransferase n=47 Tax=Enterococcus faecium RepID=E4I850_ENTFC
contig00055|33	1	1	UniRef100_H8LEL8 Xanthine permease n=205 Tax=Firmicutes RepID=H8LEL8_ENTFU
contig00055|34	1	1	UniRef100_D4QW21 N5-carboxyaminoimidazole ribonucleotide mutase n=23 Tax=Enterococcus RepID=D4QW21_ENTFC
contig00055|35	0	1	UniRef100_D4RPH8 Phosphoribosylaminoimidazole carboxylase, ATPase subunit n=39 Tax=Enterococcus faecium RepID=D4RPH8_ENTFC
contig00055|36	0	1	UniRef100_H8LEL5 Adenylosuccinate lyase n=137 Tax=Firmicutes RepID=H8LEL5_ENTFU
contig00055|37	1	1	UniRef100_H8LEL3 Uncharacterized protein n=149 Tax=Firmicutes RepID=H8LEL3_ENTFU
contig00055|38	0	1	UniRef100_H8LEL2 Phosphoribosylaminoimidazole-succinocarboxamide synthase n=162 Tax=Firmicutes RepID=H8LEL2_ENTFU
contig00055|39	1	1	UniRef100_C2HAG8 Phosphoribosylformylglycinamidine synthase, purS protein n=12 Tax=Enterococcus faecium RepID=C2HAG8_ENTFC
contig00055|40	0	1	UniRef100_S4DZE4 Phosphoribosylformylglycinamidine synthase 1 n=2 Tax=Enterococcus faecium RepID=S4DZE4_ENTFC
contig00055|41	0	1	UniRef100_D0AEU7 Phosphoribosylformylglycinamidine synthase 2 n=28 Tax=Enterococcus faecium RepID=D0AEU7_ENTFC
contig00055|42	0	1	UniRef100_D0AEU8 Amidophosphoribosyltransferase n=32 Tax=Enterococcus faecium RepID=D0AEU8_ENTFC
contig00055|43	0	1	UniRef100_G9SZD2 Phosphoribosylformylglycinamidine cyclo-ligase n=29 Tax=Enterococcus faecium RepID=G9SZD2_ENTFC
contig00055|44	0	1	UniRef100_D3LF67 Phosphoribosylglycinamide formyltransferase n=28 Tax=Enterococcus faecium RepID=D3LF67_ENTFC
contig00055|45	0	1	UniRef100_D4RM21 Bifunctional purine biosynthesis protein PurH n=24 Tax=Enterococcus faecium RepID=D4RM21_ENTFC
contig00055|46	0	1	UniRef100_D0AEV2 Phosphoribosylamine--glycine ligase n=27 Tax=Enterococcus faecium RepID=D0AEV2_ENTFC
contig00055|47	0	1	UniRef100_H8LEK3 Oxidoreductase, aldo/keto reductase family protein n=186 Tax=Firmicutes RepID=H8LEK3_ENTFU
contig00055|48	0	1	UniRef100_D0AEV4 Uncharacterized protein n=32 Tax=Enterococcus faecium RepID=D0AEV4_ENTFC
contig00055|49	0	1	UniRef100_D0AEV5 Uncharacterized protein n=41 Tax=Enterococcus RepID=D0AEV5_ENTFC
contig00055|50	0	1	UniRef100_H8LEK0 LacI family sugar-binding transcriptional regulator n=149 Tax=Firmicutes RepID=H8LEK0_ENTFU
contig00055|51	0	1	UniRef100_D3LF74 Uncharacterized protein n=45 Tax=Enterococcus faecium RepID=D3LF74_ENTFC
contig00055|52	0	1	UniRef100_H8LEJ8 ABC transporter, ATP-binding protein n=154 Tax=Firmicutes RepID=H8LEJ8_ENTFU
contig00055|53	0	1	UniRef100_D0AEV9 Uncharacterized protein n=46 Tax=Enterococcus faecium RepID=D0AEV9_ENTFC
contig00055|54	0	1	UniRef100_H8LEJ6 GMP reductase n=208 Tax=Firmicutes RepID=H8LEJ6_ENTFU
contig00055|55	0	1	UniRef100_S4DRF8 Transcriptional regulator, GntR family n=1 Tax=Enterococcus faecium SD3B-2 RepID=S4DRF8_ENTFC
contig00055|56	0	1	UniRef100_H8LEJ4 Pyruvate dehydrogenase E1 component, alpha subunit n=176 Tax=Firmicutes RepID=H8LEJ4_ENTFU
contig00055|57	1	1	UniRef100_H8LEJ3 Transketolase, pyridine binding domain protein n=206 Tax=Firmicutes RepID=H8LEJ3_ENTFU
contig00055|58	0	1	UniRef100_D4RES2 Dihydrolipoyllysine-residue acetyltransferase component of pyruvate dehydrogenase complex n=27 Tax=Enterococcus faecium RepID=D4RES2_ENTFC
contig00055|59	0	1	UniRef100_H8LEJ1 Dihydrolipoyl dehydrogenase n=208 Tax=Firmicutes RepID=H8LEJ1_ENTFU
contig00055|60	0	1	UniRef100_H8LEJ0 UPF0223 protein EFAU004_01090 n=223 Tax=Firmicutes RepID=H8LEJ0_ENTFU
contig00055|61	0	1	UniRef100_R3YEP7 Inositol monophosphatase n=1 Tax=Enterococcus faecalis EnGen0305 RepID=R3YEP7_ENTFC
contig00055|62	0	1	UniRef100_C9B625 GTP-binding protein TypA n=53 Tax=Enterococcus faecium RepID=C9B625_ENTFC
contig00055|63	0	1	UniRef100_D4RES7 ATP-dependent DNA helicase RecQ n=2 Tax=Enterococcus faecium RepID=D4RES7_ENTFC
contig00055|64	0	1	UniRef100_D0AEX0 Uncharacterized protein n=78 Tax=Enterococcus faecium RepID=D0AEX0_ENTFC
contig00055|65	0	1	UniRef100_D0AEX1 Uncharacterized protein n=29 Tax=Enterococcus faecium RepID=D0AEX1_ENTFC
contig00055|66	0	1	UniRef100_H8LEI4 Pyruvate carboxylase n=159 Tax=Firmicutes RepID=H8LEI4_ENTFU
contig00055|67	0	1	UniRef100_D0AEX3 Uncharacterized protein n=30 Tax=Enterococcus faecium RepID=D0AEX3_ENTFC
contig00055|68	0	1	UniRef100_D0AEX4 Uncharacterized protein n=66 Tax=Firmicutes RepID=D0AEX4_ENTFC
contig00055|69	0	1	UniRef100_C9B618 UPF0298 protein EFRG_01063 n=111 Tax=Enterococcus RepID=C9B618_ENTFC
contig00055|70	0	1	UniRef100_H8LEI0 RNA methyltransferase, RsmD family n=141 Tax=Firmicutes RepID=H8LEI0_ENTFU
contig00055|71	0	1	UniRef100_D0AEX7 Phosphopantetheine adenylyltransferase n=30 Tax=Enterococcus faecium RepID=D0AEX7_ENTFC
contig00055|72	0	1	UniRef100_D0AEX8 Uncharacterized protein n=36 Tax=Enterococcus faecium RepID=D0AEX8_ENTFC
contig00055|73	0	1	UniRef100_D0AEX9 ComEA protein n=4 Tax=Enterococcus faecium RepID=D0AEX9_ENTFC
contig00055|74	1	1	UniRef100_L2S6X5 Esterase n=1 Tax=Enterococcus faecium EnGen0050 RepID=L2S6X5_ENTFC
contig00055|75	1	1	UniRef100_H8LEH5 Uncharacterized protein n=171 Tax=Firmicutes RepID=H8LEH5_ENTFU
contig00055|76	1	1	UniRef100_H8LEH4 ComE operon protein 2 n=212 Tax=Firmicutes RepID=H8LEH4_ENTFU
contig00055|77	0	1	UniRef100_D4RED4 DNA internalization-related competence protein ComEC/Rec2 n=35 Tax=Enterococcus RepID=D4RED4_ENTFC
contig00055|78	0	1	UniRef100_L2HJN6 DNA polymerase III, delta subunit n=14 Tax=Enterococcus faecium RepID=L2HJN6_ENTFC
contig00055|79	1	1	UniRef100_H8LEH1 30S ribosomal protein S20 n=225 Tax=Firmicutes RepID=H8LEH1_ENTFU
contig00055|80	1	1	UniRef100_D4QLM5 Putative uncharacterized protein n=1 Tax=Enterococcus faecium E980 RepID=D4QLM5_ENTFC
contig00055|81	1	1	UniRef100_E4I4Z1 Uncharacterized protein n=72 Tax=Firmicutes RepID=E4I4Z1_ENTFC
contig00055|82	0	1	UniRef100_H8LEG9 UPF0756 membrane protein EFAU004_01069 n=165 Tax=Firmicutes RepID=H8LEG9_ENTFU
contig00055|83	0	1	UniRef100_H8LEG8 Cadmium-translocating P-type ATPase n=168 Tax=Firmicutes RepID=H8LEG8_ENTFU
contig00055|84	0	1	UniRef100_C9B603 Undecaprenyl-diphosphatase n=106 Tax=Enterococcus RepID=C9B603_ENTFC
contig00055|85	0	1	UniRef100_H8LEG6 Phosphoglycerate mutase family protein n=148 Tax=Firmicutes RepID=H8LEG6_ENTFU
contig00055|86	0	1	UniRef100_C2HAL6 Metallo-beta-lactamase domain protein n=12 Tax=Enterococcus faecium RepID=C2HAL6_ENTFC
contig00055|87	0	1	UniRef100_G9T1F1 DNA helicase n=20 Tax=Enterococcus faecium RepID=G9T1F1_ENTFC
contig00055|88	0	1	UniRef100_J6LH77 Uncharacterized protein n=34 Tax=Enterococcus faecium RepID=J6LH77_ENTFC
contig00055|89	1	1	UniRef100_H8LEG2 Uncharacterized protein n=191 Tax=Enterococcus RepID=H8LEG2_ENTFU
contig00055|90	0	1	UniRef100_C2HAM0 Uncharacterized protein n=21 Tax=Enterococcus faecium RepID=C2HAM0_ENTFC
contig00055|91	0	1	UniRef100_R2NP17 GNAT family acetyltransferase n=1 Tax=Enterococcus faecium EnGen0191 RepID=R2NP17_ENTFC
contig00056|1	0	1	UniRef100_H8LCW1 Uncharacterized protein n=98 Tax=Enterococcus RepID=H8LCW1_ENTFU
contig00056|2	0	1	UniRef100_H8LCW0 Toxin-antitoxin system, toxin component, MazF family n=112 Tax=Enterococcus RepID=H8LCW0_ENTFU
contig00056|3	1	1	UniRef100_J6PT42 Toxin-antitoxin system, antitoxin component, AbrB family n=3 Tax=Enterococcus faecium RepID=J6PT42_ENTFC
contig00056|4	0	1	UniRef100_J6FR09 Uncharacterized protein n=13 Tax=Enterococcus faecium RepID=J6FR09_ENTFC
contig00056|5	0	1	UniRef100_J7CYY1 Uncharacterized protein n=8 Tax=Enterococcus faecium RepID=J7CYY1_ENTFC
contig00056|6	0	1	UniRef100_J6A3B9 Transcriptional regulator, TetR family n=8 Tax=Enterococcus faecium RepID=J6A3B9_ENTFC
contig00056|7	0	1	UniRef100_H8LCV4 Isochorismatase hydrolase n=149 Tax=Enterococcus RepID=H8LCV4_ENTFU
contig00056|8	0	1	UniRef100_R2A149 Pyridine nucleotide-disulfide oxidoreductase n=35 Tax=Enterococcus faecium RepID=R2A149_ENTFC
contig00056|9	0	1	UniRef100_E4IN40 Uncharacterized protein n=37 Tax=Enterococcus RepID=E4IN40_ENTFC
contig00056|10	1	1	UniRef100_H8LCV2 Peroxiredoxin, Ohr family protein n=189 Tax=Firmicutes RepID=H8LCV2_ENTFU
contig00056|11	1	1	UniRef100_H8LCV1 Uncharacterized protein n=210 Tax=Firmicutes RepID=H8LCV1_ENTFU
contig00056|12	0	1	UniRef100_L2I2B6 Phosphoglucomutase/phosphomannomutase n=3 Tax=Enterococcus faecium RepID=L2I2B6_ENTFC
contig00056|13	0	1	UniRef100_H8LCU9 Arginine repressor n=207 Tax=Firmicutes RepID=H8LCU9_ENTFU
contig00056|14	0	1	UniRef100_J6Q3N2 Uncharacterized protein n=72 Tax=Firmicutes RepID=J6Q3N2_ENTFC
contig00056|15	0	1	UniRef100_H8LCR3 Major facilitator superfamily transporter n=108 Tax=Enterococcus RepID=H8LCR3_ENTFU
contig00056|16	0	1	UniRef100_L2I1T3 FAD dependent oxidoreductase n=3 Tax=Enterococcus faecium RepID=L2I1T3_ENTFC
contig00056|17	0	1	UniRef100_L2I2C1 Phosphoenolpyruvate carboxykinase n=3 Tax=Enterococcus faecium RepID=L2I2C1_ENTFC
contig00056|18	1	1	UniRef100_H8LCR0 LysM domain protein n=180 Tax=Firmicutes RepID=H8LCR0_ENTFU
contig00056|19	0	1	UniRef100_C9B337 Iron-sulfur cluster-binding protein n=117 Tax=Firmicutes RepID=C9B337_ENTFC
contig00056|20	0	1	UniRef100_H8LCQ8 Uncharacterized protein n=185 Tax=Enterococcus RepID=H8LCQ8_ENTFU
contig00056|21	0	1	UniRef100_L2IK52 Periplasmic solute binding protein n=29 Tax=Enterococcus faecium RepID=L2IK52_ENTFC
contig00056|22	0	1	UniRef100_H8LCQ6 Metal ion ABC transporter, permease protein n=207 Tax=Firmicutes RepID=H8LCQ6_ENTFU
contig00056|23	0	1	UniRef100_D4SI56 Manganese transport system ATP-binding protein MntA n=33 Tax=Enterococcus faecium RepID=D4SI56_ENTFC
contig00056|24	0	1	UniRef100_D0AG32 Uncharacterized protein n=29 Tax=Enterococcus faecium RepID=D0AG32_ENTFC
contig00056|25	0	1	UniRef100_H8LCQ3 Uncharacterized protein n=156 Tax=Enterococcus RepID=H8LCQ3_ENTFU
contig00056|26	1	1	UniRef100_H8LCQ2 Uncharacterized protein n=206 Tax=Firmicutes RepID=H8LCQ2_ENTFU
contig00056|27	0	1	UniRef100_L2I2D3 NAD(P)H dehydrogenase n=30 Tax=Enterococcus faecium RepID=L2I2D3_ENTFC
contig00056|28	0	1	UniRef100_C9BMC3 Helix-turn-helix domain-containing protein n=164 Tax=Firmicutes RepID=C9BMC3_ENTFC
contig00056|29	1	1	UniRef100_D0AG37 Sugar (Glycoside-Pentoside-Hexuronide) transporter n=99 Tax=Enterococcus RepID=D0AG37_ENTFC
contig00056|30	0	1	UniRef100_L2H9V1 Aldose 1-epimerase n=9 Tax=Enterococcus faecium RepID=L2H9V1_ENTFC
contig00056|31	0	1	UniRef100_L2I1U7 Galactokinase n=30 Tax=Enterococcus faecium RepID=L2I1U7_ENTFC
contig00056|32	0	1	UniRef100_L2I2D7 DNA directed DNA polymerase n=28 Tax=Enterococcus faecium RepID=L2I2D7_ENTFC
contig00056|33	1	1	UniRef100_H8LCP5 Uncharacterized protein n=148 Tax=Firmicutes RepID=H8LCP5_ENTFU
contig00056|34	0	1	UniRef100_K1A147 Membrane protein n=62 Tax=Enterococcus RepID=K1A147_9ENTE
contig00056|35	0	0	UniRef100_L2K2U1 Transposase n=15 Tax=Enterococcus faecium RepID=L2K2U1_ENTFC
contig00056|36	0	1	UniRef100_R3Q1Y1 NADH peroxidase n=1 Tax=Enterococcus faecium EnGen0155 RepID=R3Q1Y1_ENTFC
contig00056|37	0	1	UniRef100_L2IJ22 Aromatic amino acid aminotransferase n=30 Tax=Enterococcus faecium RepID=L2IJ22_ENTFC
contig00056|38	0	1	UniRef100_D4R7C7 Amidohydrolase n=66 Tax=Enterococcus faecium RepID=D4R7C7_ENTFC
contig00056|39	0	1	UniRef100_L2I3R7 Aspartokinase n=28 Tax=Enterococcus faecium RepID=L2I3R7_ENTFC
contig00056|40	0	1	UniRef100_L2I1W1 Aspartate-semialdehyde dehydrogenase n=28 Tax=Enterococcus faecium RepID=L2I1W1_ENTFC
contig00056|41	0	1	UniRef100_D4RHZ2 2,3,4,5-tetrahydropyridine-2-carboxylate N-succinyltransferase n=48 Tax=Firmicutes RepID=D4RHZ2_ENTFC
contig00056|42	1	1	UniRef100_H8LCN5 4-hydroxy-tetrahydrodipicolinate reductase n=138 Tax=Firmicutes RepID=H8LCN5_ENTFU
contig00056|43	0	1	UniRef100_J6Y9G6 4-hydroxy-tetrahydrodipicolinate synthase n=2 Tax=Enterococcus faecium RepID=J6Y9G6_ENTFC
contig00056|44	0	1	UniRef100_D4SN45 Diaminopimelate epimerase n=34 Tax=Enterococcus faecium RepID=D4SN45_ENTFC
contig00056|45	0	1	UniRef100_C9B312 Diaminopimelate decarboxylase n=2 Tax=Enterococcus faecium RepID=C9B312_ENTFC
contig00056|46	1	1	UniRef100_J6XRA1 Uncharacterized protein n=1 Tax=Enterococcus faecium R499 RepID=J6XRA1_ENTFC
contig00056|47	0	1	UniRef100_H8LCN1 Elongation factor P n=230 Tax=Firmicutes RepID=H8LCN1_ENTFU
contig00056|48	0	1	UniRef100_H8LCN0 Cysteine synthase A n=150 Tax=Firmicutes RepID=H8LCN0_ENTFU
contig00056|49	0	1	UniRef100_H8LCM9 Cystathionine gamma-synthase n=144 Tax=Enterococcus RepID=H8LCM9_ENTFU
contig00056|50	0	1	UniRef100_H8LCM8 S-ribosylhomocysteine lyase n=233 Tax=Firmicutes RepID=H8LCM8_ENTFU
contig00056|51	0	1	UniRef100_L2I1X1 Glutathione peroxidase n=28 Tax=Enterococcus faecium RepID=L2I1X1_ENTFC
contig00057|1	0	0	UniRef100_Q06242 Protein VanZ n=148 Tax=Bacilli RepID=VANZ_ENTFC
contig00057|2	0	0	UniRef100_P37711 D-alanyl-D-alanine carboxypeptidase n=111 Tax=Bacilli RepID=VANY_ENTFC
contig00058|1	1	0	UniRef100_H8LE12 EDD domain protein, DegV family n=133 Tax=Firmicutes RepID=H8LE12_ENTFU
contig00058|2	1	0	UniRef100_H8LE11 Polysaccharide biosynthesis family protein n=143 Tax=Firmicutes RepID=H8LE11_ENTFU
contig00058|3	1	0	UniRef100_H8LE10 Branched-chain amino acid transport protein n=201 Tax=Firmicutes RepID=H8LE10_ENTFU
contig00058|4	1	0	UniRef100_C9BJ08 Branched-chain amino acid transporter n=164 Tax=Firmicutes RepID=C9BJ08_ENTFC
contig00058|5	1	0	UniRef100_H8LE08 Cation diffusion facilitator family transporter n=205 Tax=Firmicutes RepID=H8LE08_ENTFU
contig00058|6	1	0	UniRef100_H8LE07 Uncharacterized protein n=99 Tax=Enterococcus RepID=H8LE07_ENTFU
contig00058|7	1	0	UniRef100_H8LE06 Uncharacterized protein n=198 Tax=Firmicutes RepID=H8LE06_ENTFU
contig00058|8	1	0	UniRef100_H8LE05 Uncharacterized protein n=181 Tax=Firmicutes RepID=H8LE05_ENTFU
contig00058|9	1	0	UniRef100_H8LE04 Uncharacterized protein n=136 Tax=Firmicutes RepID=H8LE04_ENTFU
contig00058|10	1	0	UniRef100_H8LE03 Uncharacterized protein n=209 Tax=Firmicutes RepID=H8LE03_ENTFU
contig00058|11	1	0	UniRef100_H8LE02 ATP-dependent Zn protease n=153 Tax=Enterococcus RepID=H8LE02_ENTFU
contig00058|12	1	0	UniRef100_H8LE01 Na dependent nucleoside transporter, NupC family n=152 Tax=Firmicutes RepID=H8LE01_ENTFU
contig00058|13	0	0	UniRef100_H8LE00 Guanylate kinase n=151 Tax=Firmicutes RepID=H8LE00_ENTFU
contig00058|14	1	0	UniRef100_C9BT11 Acetyltransferase n=96 Tax=Enterococcus RepID=C9BT11_ENTFC
contig00058|15	1	0	UniRef100_J6YHG4 Uncharacterized protein n=51 Tax=Enterococcus faecium RepID=J6YHG4_ENTFC
contig00058|16	1	0	UniRef100_H8LDZ7 Uncharacterized protein n=79 Tax=Enterococcus RepID=H8LDZ7_ENTFU
contig00058|17	1	0	UniRef100_H8LDZ6 Amino acid ABC transporter, amino acid-binding/permease n=153 Tax=Enterococcus RepID=H8LDZ6_ENTFU
contig00058|18	1	0	UniRef100_J6L6Z4 ABC transporter, substrate-binding protein, family 3 n=64 Tax=Enterococcus faecium RepID=J6L6Z4_ENTFC
contig00058|19	1	0	UniRef100_S4EW44 Amidase n=1 Tax=Enterococcus faecium SD1C-2 RepID=S4EW44_ENTFC
contig00058|20	1	0	UniRef100_E4I7Z7 Dihydroorotate oxidase n=45 Tax=Enterococcus faecium RepID=E4I7Z7_ENTFC
contig00058|21	1	0	UniRef100_S4EMF4 Lysis protein n=1 Tax=Enterococcus faecium SD1C-2 RepID=S4EMF4_ENTFC
contig00058|22	1	0	UniRef100_H8LDZ1 Cyclopropane-fatty-acyl-phospholipid synthase n=97 Tax=Enterococcus RepID=H8LDZ1_ENTFU
contig00058|23	1	0	UniRef100_H8LDZ0 Integral membrane protein n=138 Tax=Firmicutes RepID=H8LDZ0_ENTFU
contig00058|24	1	0	UniRef100_H8LDY9 ABC transporter, permease protein n=179 Tax=Firmicutes RepID=H8LDY9_ENTFU
contig00058|25	1	0	UniRef100_H8LDY8 ABC transporter, permease protein n=138 Tax=Firmicutes RepID=H8LDY8_ENTFU
contig00058|26	1	0	UniRef100_J7D0P8 Maltodextrin-binding protein MdxE n=41 Tax=Enterococcus faecium RepID=J7D0P8_ENTFC
contig00058|27	1	0	UniRef100_H8LDY6 Alpha amylase, catalytic domain protein n=87 Tax=Enterococcus RepID=H8LDY6_ENTFU
contig00058|28	1	0	UniRef100_C9C9M8 Integral membrane protein n=42 Tax=Enterococcus faecium RepID=C9C9M8_ENTFC
contig00058|29	1	0	UniRef100_H8LDY4 MerR family transcriptional regulator n=95 Tax=Enterococcus RepID=H8LDY4_ENTFU
contig00058|30	1	0	UniRef100_H8LDY3 Peroxiredoxin, Ohr family protein n=175 Tax=Firmicutes RepID=H8LDY3_ENTFU
contig00058|31	1	0	UniRef100_H8LDY2 DNA-binding transcriptional repressor MarR n=85 Tax=Enterococcus RepID=H8LDY2_ENTFU
contig00058|32	1	0	UniRef100_U2NB72 Membrane protein n=31 Tax=Enterococcus faecium RepID=U2NB72_ENTFC
contig00058|33	0	0	UniRef100_R3SKG4 LPXTG-domain-containing protein cell wall anchor domain n=1 Tax=Enterococcus faecium EnGen0152 RepID=R3SKG4_ENTFC
contig00059|1	0	1	UniRef100_R2PBA3 Uncharacterized protein n=1 Tax=Enterococcus faecium EnGen0263 RepID=R2PBA3_ENTFC
contig00059|2	0	0	UniRef100_L2LK09 Uncharacterized protein n=3 Tax=Enterococcus faecium RepID=L2LK09_ENTFC
contig00059|3	0	1	UniRef100_J6PW84 Uncharacterized protein n=3 Tax=Enterococcus faecium RepID=J6PW84_ENTFC
contig00059|4	0	1	UniRef100_L2L4P9 Uncharacterized protein n=8 Tax=Enterococcus faecium RepID=L2L4P9_ENTFC
contig00059|5	0	1	UniRef100_C2H792 CobQ/CobB/MinD/ParA nucleotide binding domain protein n=198 Tax=Enterococcus RepID=C2H792_ENTFC
contig00059|6	1	1	UniRef100_C2H793 Addiction module toxin, RelE/StbE family n=98 Tax=Enterococcus RepID=C2H793_ENTFC
contig00059|7	1	1	UniRef100_C2H794 Toxin-antitoxin system, antitoxin component, AbrB family n=163 Tax=Enterococcus RepID=C2H794_ENTFC
contig00059|8	0	1	UniRef100_J6PFD6 Addiction module toxin, Txe/YoeB family n=22 Tax=Enterococcus RepID=J6PFD6_ENTFC
contig00059|9	0	1	UniRef100_C9B955 Prevent-host-death protein n=25 Tax=Enterococcus RepID=C9B955_ENTFC
contig00059|10	0	1	UniRef100_J6L9R1 Uncharacterized protein (Fragment) n=1 Tax=Enterococcus faecium 504 RepID=J6L9R1_ENTFC
contig00060|1	0	0	UniRef100_D0AJI3 Uncharacterized protein n=51 Tax=Enterococcus faecium RepID=D0AJI3_ENTFC
contig00061|1	0	1	UniRef100_S4EHS8 Uncharacterized protein (Fragment) n=1 Tax=Enterococcus faecium SD1C-2 RepID=S4EHS8_ENTFC
contig00061|2	0	1	UniRef100_H8L856 Uncharacterized protein n=195 Tax=Enterococcus RepID=H8L856_ENTFU
contig00061|3	0	1	UniRef100_D0AC76 Uncharacterized protein n=96 Tax=Enterococcus RepID=D0AC76_ENTFC
contig00061|4	1	1	UniRef100_E4JD45 Uncharacterized protein n=1 Tax=Enterococcus faecium TX0133a01 RepID=E4JD45_ENTFC
contig00061|5	0	1	UniRef100_J5Y9Q6 Uncharacterized protein n=44 Tax=Firmicutes RepID=J5Y9Q6_ENTFC
contig00061|6	0	1	UniRef100_H8L847 Phosphate-binding protein n=180 Tax=Firmicutes RepID=H8L847_ENTFU
contig00061|7	0	1	UniRef100_R2LH22 HAD ATPase, P-type, family IC n=3 Tax=Enterococcus faecium RepID=R2LH22_ENTFC
contig00061|8	0	1	UniRef100_R2LK63 Two-component system sensor histidine kinase n=3 Tax=Enterococcus faecium RepID=R2LK63_ENTFC
contig00061|9	0	1	UniRef100_H8L842 Response regulator receiver domain protein n=202 Tax=Firmicutes RepID=H8L842_ENTFU
contig00061|10	0	1	UniRef100_H8L841 Uncharacterized protein n=170 Tax=Firmicutes RepID=H8L841_ENTFU
contig00061|11	1	1	UniRef100_H8L840 UPF0122 protein EFAU004_01879 n=203 Tax=Firmicutes RepID=H8L840_ENTFU
contig00061|12	0	1	UniRef100_H8L839 Signal recognition particle protein n=185 Tax=Firmicutes RepID=H8L839_ENTFU
contig00061|13	0	1	UniRef100_H8L838 DNA-3-methyladenine glycosylase I n=190 Tax=Firmicutes RepID=H8L838_ENTFU
contig00061|14	0	1	UniRef100_H8L837 Riboflavin biosynthesis protein RibD protein n=148 Tax=Firmicutes RepID=H8L837_ENTFU
contig00061|15	1	1	UniRef100_H8L836 Flavin reductase n=189 Tax=Firmicutes RepID=H8L836_ENTFU
contig00061|16	1	1	UniRef100_H8L835 30S ribosomal protein S16 n=230 Tax=Firmicutes RepID=H8L835_ENTFU
contig00061|17	1	1	UniRef100_H8L834 UPF0109 protein EFAU004_01873 n=214 Tax=Enterococcus RepID=H8L834_ENTFU
contig00061|18	0	1	UniRef100_D4RA45 Lipoprotein, putative n=48 Tax=Enterococcus faecium RepID=D4RA45_ENTFC
contig00061|19	0	1	UniRef100_H8L832 Ribosome maturation factor RimM n=190 Tax=Firmicutes RepID=H8L832_ENTFU
contig00061|20	0	1	UniRef100_H8L831 tRNA (guanine-N(1)-)-methyltransferase n=195 Tax=Firmicutes RepID=H8L831_ENTFU
contig00061|21	0	1	UniRef100_J8VLX1 50S ribosomal protein L19 n=1 Tax=Enterococcus faecium TX1337RF RepID=J8VLX1_ENTFC
contig00061|22	0	1	UniRef100_L2P745 Uncharacterized protein n=1 Tax=Enterococcus faecium EnGen0033 RepID=L2P745_ENTFC
contig00064|1	0	0	UniRef100_L2IC55 Uncharacterized protein n=15 Tax=Enterococcus faecium RepID=L2IC55_ENTFC
contig00064|2	0	1	UniRef100_S4EL08 Uncharacterized protein n=16 Tax=Enterococcus faecium RepID=S4EL08_ENTFC
contig00064|3	0	1	UniRef100_D4SM37 Methionine synthase, vitamin-B12 independent n=12 Tax=Enterococcus faecium RepID=D4SM37_ENTFC
contig00064|4	0	1	UniRef100_D4RAD9 Alpha/beta hydrolase domain protein n=26 Tax=Enterococcus faecium RepID=D4RAD9_ENTFC
contig00064|5	0	1	UniRef100_L2NDE3 Esterase n=1 Tax=Enterococcus faecium EnGen0040 RepID=L2NDE3_ENTFC
contig00064|6	0	1	UniRef100_D4RAD8 GalR n=15 Tax=Enterococcus faecium RepID=D4RAD8_ENTFC
contig00064|7	0	0	UniRef100_S4EL11 Alpha-galactosidase n=1 Tax=Enterococcus faecium OC2A-1 RepID=S4EL11_ENTFC
contig00064|8	0	1	UniRef100_J6YIB9 Glycosyl hydrolase family 2, TIM barrel domain protein n=15 Tax=Enterococcus faecium RepID=J6YIB9_ENTFC
contig00064|9	0	1	UniRef100_D4RAD5 Beta galactosidase small chain n=25 Tax=Enterococcus faecium RepID=D4RAD5_ENTFC
contig00064|10	0	1	UniRef100_C2HBL1 3-deoxy-7-phosphoheptulonate synthase n=31 Tax=Enterococcus faecium RepID=C2HBL1_ENTFC
contig00064|11	0	1	UniRef100_D4SM44 3-dehydroquinate synthase n=19 Tax=Enterococcus faecium RepID=D4SM44_ENTFC
contig00064|12	0	1	UniRef100_D4SM45 Chorismate synthase n=38 Tax=Enterococcus faecium RepID=D4SM45_ENTFC
contig00064|13	0	1	UniRef100_L2IDW0 Prephenate dehydrogenase n=34 Tax=Enterococcus faecium RepID=L2IDW0_ENTFC
contig00064|14	0	1	UniRef100_D4SM47 3-phosphoshikimate 1-carboxyvinyltransferase n=43 Tax=Enterococcus faecium RepID=D4SM47_ENTFC
contig00064|15	0	1	UniRef100_D4RAC9 Shikimate kinase n=15 Tax=Enterococcus faecium RepID=D4RAC9_ENTFC
contig00064|16	0	0	UniRef100_R2NHB3 Prephenate dehydratase n=1 Tax=Enterococcus faecium EnGen0191 RepID=R2NHB3_ENTFC
contig00064|17	1	0	UniRef100_H8L8X2 Sensor histidine kinase n=120 Tax=Firmicutes RepID=H8L8X2_ENTFU
contig00064|18	1	0	UniRef100_C9BY79 Response regulator receiver n=1 Tax=Enterococcus faecium 1,231,408 RepID=C9BY79_ENTFC
contig00064|19	1	0	UniRef100_H8L8X0 Response regulator receiver domain protein n=90 Tax=Firmicutes RepID=H8L8X0_ENTFU
contig00064|20	1	0	UniRef100_U2NFT9 ABC transporter substrate-binding protein n=1 Tax=Enterococcus faecium CRL1879 RepID=U2NFT9_ENTFC
contig00064|21	1	0	UniRef100_H8L8W8 ABC transporter, permease protein n=128 Tax=Firmicutes RepID=H8L8W8_ENTFU
contig00064|22	1	0	UniRef100_H8L8W7 ABC transporter, permease protein n=123 Tax=Firmicutes RepID=H8L8W7_ENTFU
contig00064|23	1	0	UniRef100_H8L8W6 Uncharacterized protein n=133 Tax=Firmicutes RepID=H8L8W6_ENTFU
contig00064|24	1	0	UniRef100_H8L8W5 Uncharacterized protein n=94 Tax=Firmicutes RepID=H8L8W5_ENTFU
contig00064|25	1	0	UniRef100_H8L8W4 Uncharacterized protein n=131 Tax=Firmicutes RepID=H8L8W4_ENTFU
contig00064|26	1	0
contig00064|27	1	0	UniRef100_L2RPN8 Uncharacterized protein n=3 Tax=Enterococcus faecium RepID=L2RPN8_ENTFC
contig00064|28	1	0	UniRef100_H8L8W2 Uncharacterized protein n=126 Tax=Enterococcus RepID=H8L8W2_ENTFU
contig00064|29	1	0	UniRef100_S4E0B6 2,3-bisphosphoglycerate-dependent phosphoglycerate mutase n=2 Tax=Enterococcus faecium RepID=S4E0B6_ENTFC
contig00064|30	1	0	UniRef100_H8L8W0 Phosphoglycolate phosphatase n=116 Tax=Firmicutes RepID=H8L8W0_ENTFU
contig00064|31	1	0	UniRef100_H8L8V9 Uncharacterized protein n=227 Tax=Firmicutes RepID=H8L8V9_ENTFU
contig00064|32	1	0	UniRef100_S4EXV9 Putative ATP synthase F0, A subunit n=1 Tax=Enterococcus faecium SD1C-2 RepID=S4EXV9_ENTFC
contig00065|1	1	0	UniRef100_A8UAD3 Putative uncharacterized protein n=1 Tax=Carnobacterium sp. AT7 RepID=A8UAD3_9LACT
contig00065|2	1	1	UniRef100_Q3XYJ4 Uncharacterized protein n=1 Tax=Enterococcus faecium DO RepID=Q3XYJ4_ENTFC
contig00065|3	0	1	UniRef100_C9B6R4 Transcriptional antiterminator bglG/CAT RNA-binding protein n=5 Tax=Enterococcus faecium RepID=C9B6R4_ENTFC
contig00065|4	0	1	UniRef100_L2MZJ7 Uncharacterized protein n=1 Tax=Enterococcus faecium EnGen0035 RepID=L2MZJ7_ENTFC
contig00065|5	0	1	UniRef100_L2I4T8 Uncharacterized protein n=34 Tax=Enterococcus faecium RepID=L2I4T8_ENTFC
contig00065|6	0	1	UniRef100_S4FDZ4 Phosphotransferase system, EIIC n=1 Tax=Enterococcus faecium SD3B-2 RepID=S4FDZ4_ENTFC
contig00065|7	0	1	UniRef100_U2NF87 Maltose-6-phosphate glucosidase n=3 Tax=Enterococcus faecium RepID=U2NF87_ENTFC
contig00065|8	0	1	UniRef100_H8LF29 PTS system, IICBA component n=197 Tax=Firmicutes RepID=H8LF29_ENTFU
contig00065|9	0	0	UniRef100_J7D292 Putative PTS system, cellobiose-specific IIC component n=1 Tax=Enterococcus faecium 504 RepID=J7D292_ENTFC
contig00065|10	0	1	UniRef100_L2I4T3 Uncharacterized protein n=33 Tax=Enterococcus faecium RepID=L2I4T3_ENTFC
contig00065|11	0	1	UniRef100_C9B6Q7 Predicted protein n=1 Tax=Enterococcus faecium 1,231,501 RepID=C9B6Q7_ENTFC
contig00065|12	0	1	UniRef100_D0AEB3 Uncharacterized protein n=5 Tax=Enterococcus faecium RepID=D0AEB3_ENTFC
contig00065|13	0	1	UniRef100_H8LF25 Helix-turn-helix protein n=193 Tax=Firmicutes RepID=H8LF25_ENTFU
contig00065|14	0	1	UniRef100_H8LF24 DeoR-like helix-turn-helix protein n=141 Tax=Firmicutes RepID=H8LF24_ENTFU
contig00065|15	0	0	UniRef100_L2H1S6 L-ascorbate 6-phosphate lactonase, UlaG n=10 Tax=Enterococcus faecium RepID=L2H1S6_ENTFC
contig00065|16	0	1	UniRef100_R4FQC7 L-ascorbate 6-phosphate lactonase, UlaG n=1 Tax=Enterococcus faecium EnGen0165 RepID=R4FQC7_ENTFC
contig00065|17	0	1	UniRef100_L2MI06 PTS system ascorbate-specific transporter subunit IIA n=1 Tax=Enterococcus faecium EnGen0031 RepID=L2MI06_ENTFC
contig00065|18	0	1	UniRef100_G9SX24 Ascorbate-specific PTS system enzyme IIC n=11 Tax=Enterococcus faecium RepID=G9SX24_ENTFC
contig00065|19	0	1	UniRef100_R3KRW4 PTS system ascorbate-specific transporter subunit IIC n=2 Tax=Enterococcus faecium RepID=R3KRW4_ENTFC
contig00065|20	0	1	UniRef100_D0AEB9 Uncharacterized protein n=30 Tax=Enterococcus faecium RepID=D0AEB9_ENTFC
contig00065|21	1	1	UniRef100_S4FDY2 3-dehydro-L-gulonate-6-phosphate decarboxylase n=2 Tax=Enterococcus faecium RepID=S4FDY2_ENTFC
contig00065|22	0	1	UniRef100_J6KGY0 Putative hexulose-6-phosphate isomerase n=1 Tax=Enterococcus faecium 505 RepID=J6KGY0_ENTFC
contig00065|23	0	1	UniRef100_J6LBX1 L-ribulose-5-phosphate 4-epimerase n=2 Tax=Enterococcus faecium RepID=J6LBX1_ENTFC
contig00065|24	0	1	UniRef100_R4FWU7 L-ribulose-5-phosphate 4-epimerase n=1 Tax=Enterococcus faecium EnGen0165 RepID=R4FWU7_ENTFC
contig00065|25	0	1	UniRef100_D4SL85 Acetyltransferase, gnat family n=1 Tax=Enterococcus faecium E1039 RepID=D4SL85_ENTFC
contig00065|26	0	1	UniRef100_L2J080 Uncharacterized protein n=1 Tax=Enterococcus faecium EnGen0017 RepID=L2J080_ENTFC
contig00067|1	0	0
contig00067|2	1	0	UniRef100_I3GWU5 Uncharacterized protein n=24 Tax=Bacilli RepID=I3GWU5_STAAU
contig00067|3	1	0	UniRef100_C9CGU7 Fic protein n=7 Tax=Enterococcus faecium RepID=C9CGU7_ENTFC
contig00067|4	1	0	UniRef100_C9CGU8 Resolvase n=7 Tax=Enterococcus faecium RepID=C9CGU8_ENTFC
contig00067|5	1	0	UniRef100_C9CGU9 Uncharacterized protein n=7 Tax=Enterococcus faecium RepID=C9CGU9_ENTFC
contig00067|6	0	0	UniRef100_C9CGV0 ImpB/MucB/SamB family protein n=5 Tax=Enterococcus faecium RepID=C9CGV0_ENTFC
contig00067|7	0	0	UniRef100_C9CGV1 Uncharacterized protein n=6 Tax=Enterococcus faecium RepID=C9CGV1_ENTFC
contig00068|1	0	1	UniRef100_D4R789 Mn2+ and fe2+ transporter of the nramp family n=3 Tax=Enterococcus faecium RepID=D4R789_ENTFC
contig00068|2	0	1	UniRef100_D4R790 Universal stress protein family n=5 Tax=Enterococcus RepID=D4R790_ENTFC
contig00069|1	1	0	UniRef100_Q06241 D-alanyl-D-alanine dipeptidase n=75 Tax=Bacilli RepID=VANX_ENTFC
contig00069|2	1	0	UniRef100_I3GX52 D-alanine--D-alanine ligase n=5 Tax=Bacilli RepID=I3GX52_STAAU
contig00069|3	1	0	UniRef100_Q05709 D-specific alpha-keto acid dehydrogenase n=182 Tax=Bacilli RepID=VANH_ENTFC
contig00069|4	1	0	UniRef100_Q06240 Sensor protein VanS n=47 Tax=Bacilli RepID=VANS_ENTFC
contig00069|5	1	0	UniRef100_Q06239 Regulatory protein VanR n=181 Tax=Firmicutes RepID=VANR_ENTFC
contig00069|6	1	0	UniRef100_Q06237 Transposon Tn1546 resolvase n=193 Tax=Bacilli RepID=TNR6_ENTFC
contig00069|7	1	0	UniRef100_Q06238 Transposase for transposon Tn1546 n=146 Tax=Bacilli RepID=TNP6_ENTFC
contig00069|8	1	0	UniRef100_P20173 rRNA adenine N-6-methyltransferase n=174 Tax=Firmicutes RepID=ERMB_ENTFA
contig00069|9	1	0	UniRef100_B2IQF4 Omega2 protein n=11 Tax=root RepID=B2IQF4_STRPS
contig00069|10	1	0	UniRef100_F0P7Y2 DNA topoisomerase n=74 Tax=Bacilli RepID=F0P7Y2_STAPE
contig00069|11	1	0	UniRef100_P97057 Resolvase n=46 Tax=Bacilli RepID=P97057_STRAG
contig00069|12	1	0	UniRef100_C9BRG2 Predicted protein n=61 Tax=Bacilli RepID=C9BRG2_ENTFC
contig00069|13	1	0	UniRef100_C9BRG1 Recombinase n=58 Tax=Firmicutes RepID=C9BRG1_ENTFC
contig00069|14	0	0	UniRef100_C9CFZ8 Predicted protein n=56 Tax=Bacilli RepID=C9CFZ8_ENTFC
contig00069|15	1	0	UniRef100_I3EU90 Uncharacterized protein n=51 Tax=Bacilli RepID=I3EU90_STAAU
contig00069|16	1	0	UniRef100_C9BRF8 Predicted protein n=48 Tax=Bacilli RepID=C9BRF8_ENTFC
contig00069|17	1	0	UniRef100_C9BRF7 Predicted protein n=2 Tax=Enterococcus faecium RepID=C9BRF7_ENTFC
contig00071|1	0	0	UniRef100_D4RBK0 Transposase n=28 Tax=Enterococcus RepID=D4RBK0_ENTFC
contig00075|1	0	0	UniRef100_L2M752 Uncharacterized protein n=1 Tax=Enterococcus faecium EnGen0027 RepID=L2M752_ENTFC
contig00075|2	0	1	UniRef100_J6Z4B5 SpoVT/AbrB-like protein n=6 Tax=Enterococcus faecium RepID=J6Z4B5_ENTFC
contig00075|3	0	1	UniRef100_J7CYK7 Toxin-antitoxin system, toxin component, MazF family n=6 Tax=Enterococcus faecium RepID=J7CYK7_ENTFC
contig00076|1	0	1	UniRef100_L2I1T1 Sortase n=1 Tax=Enterococcus faecium EnGen0014 RepID=L2I1T1_ENTFC
contig00076|2	0	1	UniRef100_G9SSG2 Acetyltransferase, gnat family n=2 Tax=Enterococcus faecium RepID=G9SSG2_ENTFC
contig00076|3	0	1	UniRef100_H8LC14 Phenolic acid decarboxylase n=173 Tax=Enterococcus RepID=H8LC14_ENTFU
contig00076|4	0	1	UniRef100_L2I1G3 PadR family transcriptional regulator n=30 Tax=Enterococcus faecium RepID=L2I1G3_ENTFC
contig00076|5	0	1	UniRef100_L2I3P0 MerR family transcriptional regulator n=31 Tax=Enterococcus faecium RepID=L2I3P0_ENTFC
contig00076|6	1	1	UniRef100_E4IUM1 Uncharacterized protein n=41 Tax=Enterococcus faecium RepID=E4IUM1_ENTFC
contig00076|7	0	1	UniRef100_C2H9X4 Drug resistance MFS transporter, drug:H+ antiporter-2 family n=1 Tax=Enterococcus faecium TX1330 RepID=C2H9X4_ENTFC
contig00076|8	1	1	UniRef100_H8LCI5 Urea transporter n=200 Tax=Firmicutes RepID=H8LCI5_ENTFU
contig00076|9	0	1	UniRef100_H8LCI6 Uncharacterized protein n=147 Tax=Firmicutes RepID=H8LCI6_ENTFU
contig00076|10	0	1	UniRef100_L2I1F9 Uncharacterized protein n=30 Tax=Enterococcus faecium RepID=L2I1F9_ENTFC
contig00076|11	0	1	UniRef100_L2I3N6 Polyprenyl P-hydroxybenzoate and phenylacrylic acid decarboxylase n=3 Tax=Enterococcus faecium RepID=L2I3N6_ENTFC
contig00076|12	0	1	UniRef100_R2BY42 UbiD family decarboxylase n=5 Tax=Enterococcus faecium RepID=R2BY42_ENTFC
contig00076|13	0	1	UniRef100_H8LCJ0 Uncharacterized protein n=77 Tax=Enterococcus faecium RepID=H8LCJ0_ENTFU
contig00076|14	0	1	UniRef100_L2I329 ABC transporter ATP-binding protein/permease n=6 Tax=Enterococcus faecium RepID=L2I329_ENTFC
contig00076|15	0	1	UniRef100_E4IAR5 Response regulator receiver domain protein n=63 Tax=Firmicutes RepID=E4IAR5_ENTFC
contig00076|16	0	1	UniRef100_D4RKD8 Two component sensor kinase n=39 Tax=Firmicutes RepID=D4RKD8_ENTFC
contig00076|17	0	1	UniRef100_L2I1R8 LysR family transcriptional regulator n=1 Tax=Enterococcus faecium EnGen0014 RepID=L2I1R8_ENTFC
contig00076|18	0	0	UniRef100_C9BAF6 Integral membrane protein n=105 Tax=Firmicutes RepID=C9BAF6_ENTFC
contig00076|19	1	1	UniRef100_H8LCJ6 Transcriptional regulator, PadR family n=207 Tax=Firmicutes RepID=H8LCJ6_ENTFU
contig00076|20	0	1	UniRef100_H8LCJ7 Membrane protein n=143 Tax=Firmicutes RepID=H8LCJ7_ENTFU
contig00076|21	0	1	UniRef100_L2IFZ9 Uncharacterized protein n=26 Tax=Enterococcus faecium RepID=L2IFZ9_ENTFC
contig00076|22	0	1	UniRef100_H8LCJ9 Uncharacterized protein n=133 Tax=Enterococcus RepID=H8LCJ9_ENTFU
contig00076|23	0	1	UniRef100_H8LCK0 SPFH domain / Band 7 family protein n=187 Tax=Firmicutes RepID=H8LCK0_ENTFU
contig00076|24	0	1	UniRef100_H8LCK1 Uncharacterized protein n=190 Tax=Firmicutes RepID=H8LCK1_ENTFU
contig00076|25	0	1	UniRef100_H8LCK2 ABC transporter, ATP-binding protein n=155 Tax=Firmicutes RepID=H8LCK2_ENTFU
contig00076|26	0	1	UniRef100_L2I3M7 Peptide ABC transporter permease/transmembrane protein n=28 Tax=Enterococcus faecium RepID=L2I3M7_ENTFC
contig00076|27	0	1	UniRef100_J6YJW7 Aldose 1-epimerase n=1 Tax=Enterococcus faecium 504 RepID=J6YJW7_ENTFC
contig00076|28	0	1	UniRef100_L2I132 N-acetylmuramoyl-L-alanine amidase n=1 Tax=Enterococcus faecium EnGen0014 RepID=L2I132_ENTFC
contig00076|29	0	1	UniRef100_L2H888 PTS system beta-glucoside specific IIABC component n=38 Tax=Enterococcus faecium RepID=L2H888_ENTFC
contig00076|30	0	1	UniRef100_H8LCK8 D-ribose pyranase n=204 Tax=Firmicutes RepID=H8LCK8_ENTFU
contig00076|31	0	1	UniRef100_L2I1Q5 Ribokinase n=28 Tax=Enterococcus faecium RepID=L2I1Q5_ENTFC
contig00076|32	0	1	UniRef100_S4FJY0 Putative HTH-type transcriptional regulator DegA n=1 Tax=Enterococcus faecium SD1C-2 RepID=S4FJY0_ENTFC
contig00076|33	0	1	UniRef100_L2I312 Isochorismatase n=28 Tax=Enterococcus faecium RepID=L2I312_ENTFC
contig00076|34	1	1	UniRef100_E4IAP5 ABC transporter, ATP-binding protein n=48 Tax=Enterococcus faecium RepID=E4IAP5_ENTFC
contig00076|35	0	1	UniRef100_J6LBV7 Efflux ABC transporter, permease protein n=1 Tax=Enterococcus faecium 504 RepID=J6LBV7_ENTFC
contig00076|36	0	1	UniRef100_H8LCL4 Glucan 1,6-alpha-glucosidase n=144 Tax=Firmicutes RepID=H8LCL4_ENTFU
contig00076|37	0	1	UniRef100_J5VXM4 Uncharacterized protein n=12 Tax=Enterococcus faecium RepID=J5VXM4_ENTFC
contig00076|38	0	1	UniRef100_E4UBC4 Glycine--tRNA ligase beta subunit n=1 Tax=Liberibacter solanacearum (strain CLso-ZC1) RepID=E4UBC4_LIBSC
contig00076|39	0	1	UniRef100_L2I307 Periplasmic solute binding protein n=1 Tax=Enterococcus faecium EnGen0014 RepID=L2I307_ENTFC
contig00076|40	0	1	UniRef100_L2IGH4 Two-component system response regulator receiver protein n=27 Tax=Enterococcus faecium RepID=L2IGH4_ENTFC
contig00076|41	0	1	UniRef100_L2I3L3 Two-component system sensor histidine kinase n=1 Tax=Enterococcus faecium EnGen0014 RepID=L2I3L3_ENTFC
contig00076|42	1	1	UniRef100_C9BAH9 Accessory gene regulator B n=101 Tax=Firmicutes RepID=C9BAH9_ENTFC
contig00076|43	1	1	UniRef100_H8LCM1 Uncharacterized protein n=203 Tax=Firmicutes RepID=H8LCM1_ENTFU
contig00076|44	0	1	UniRef100_E4IAN6 Deoxynucleoside kinase n=51 Tax=Enterococcus RepID=E4IAN6_ENTFC
contig00076|45	1	1	UniRef100_J6LBU3 Uncharacterized protein n=1 Tax=Enterococcus faecium 504 RepID=J6LBU3_ENTFC
contig00076|46	0	1	UniRef100_L2I1P2 ATP-dependent DNA helicase PcrA n=1 Tax=Enterococcus faecium EnGen0014 RepID=L2I1P2_ENTFC
contig00076|47	0	1	UniRef100_L2HH27 Spx/MgsR family transcriptional regulator n=1 Tax=Enterococcus faecium EnGen0010 RepID=L2HH27_ENTFC
contig00076|48	0	1	UniRef100_H8LCM6 Transcriptional regulator, Spx/MgsR family n=168 Tax=Firmicutes RepID=H8LCM6_ENTFU
contig00077|1	0	1	UniRef100_R2NSY0 Uncharacterized protein (Fragment) n=9 Tax=Enterococcus faecium RepID=R2NSY0_ENTFC
contig00077|2	0	1	UniRef100_G9SUY8 Glutamate/gamma-aminobutyrate antiporter n=8 Tax=Enterococcus faecium RepID=G9SUY8_ENTFC
contig00077|3	0	1	UniRef100_C9BVE5 Glutamate decarboxylase n=46 Tax=Enterococcus faecium RepID=C9BVE5_ENTFC
contig00077|4	0	1	UniRef100_I3TYP8 Transcriptional regulator n=9 Tax=Enterococcus faecium RepID=I3TYP8_ENTFC
contig00077|5	0	0	UniRef100_R3BUG2 Uncharacterized protein n=2 Tax=Enterococcus faecalis RepID=R3BUG2_ENTFL
contig00078|1	0	1	UniRef100_D0AHH6 Uncharacterized protein n=17 Tax=Enterococcus faecium RepID=D0AHH6_ENTFC
contig00078|2	0	1	UniRef100_D4SPN2 Putative uncharacterized protein n=1 Tax=Enterococcus faecium E1039 RepID=D4SPN2_ENTFC
contig00078|3	0	1	UniRef100_H8LDA8 UDP-N-acetylenolpyruvoylglucosamine reductase n=117 Tax=Firmicutes RepID=H8LDA8_ENTFU
contig00078|4	0	1	UniRef100_L2ID19 Virulence factor n=4 Tax=Enterococcus faecium RepID=L2ID19_ENTFC
contig00078|5	0	1	UniRef100_J6ZDN5 Exodeoxyribonuclease III n=5 Tax=Enterococcus faecium RepID=J6ZDN5_ENTFC
contig00079|1	0	0	UniRef100_L2RNZ9 Uncharacterized protein n=4 Tax=Enterococcus faecium RepID=L2RNZ9_ENTFC
contig00079|2	0	1	UniRef100_C9BRP0 Cold shock protein CspC n=127 Tax=Enterococcus RepID=C9BRP0_ENTFC
contig00080|1	0	1	UniRef100_S4EHA8 Uncharacterized protein n=3 Tax=Enterococcus faecium RepID=S4EHA8_ENTFC
contig00080|2	0	1	UniRef100_R3NVW5 Uncharacterized protein n=1 Tax=Enterococcus faecium EnGen0146 RepID=R3NVW5_ENTFC
contig00080|3	0	1	UniRef100_G9ST18 Cell surface protein n=5 Tax=Enterococcus faecium RepID=G9ST18_ENTFC
contig00080|4	1	1	UniRef100_C9B8P9 Metallophosphoesterase n=39 Tax=Enterococcus RepID=C9B8P9_ENTFC
contig00080|5	0	1	UniRef100_L2I0L9 Uncharacterized protein n=33 Tax=Enterococcus faecium RepID=L2I0L9_ENTFC
contig00080|6	0	1	UniRef100_H8L8M9 Uncharacterized protein n=197 Tax=Firmicutes RepID=H8L8M9_ENTFU
contig00080|7	0	1	UniRef100_J6YH47 Periplasmic binding protein n=8 Tax=Enterococcus faecium RepID=J6YH47_ENTFC
contig00080|8	0	1	UniRef100_D0AD28 Uncharacterized protein n=57 Tax=Enterococcus faecium RepID=D0AD28_ENTFC
contig00080|9	0	1	UniRef100_D4SP23 Iron compound ABC transporter, permease protein n=36 Tax=Enterococcus faecium RepID=D4SP23_ENTFC
contig00080|10	0	1	UniRef100_R2Q4A4 Iron ABC transporter system permease n=1 Tax=Enterococcus faecium EnGen0263 RepID=R2Q4A4_ENTFC
contig00080|11	0	1	UniRef100_H8L8M3 Uncharacterized protein n=155 Tax=Firmicutes RepID=H8L8M3_ENTFU
contig00080|12	0	1	UniRef100_C9B8P1 Glutathione biosynthesis bifunctional protein GshAB n=46 Tax=Enterococcus faecium RepID=C9B8P1_ENTFC
contig00080|13	0	1	UniRef100_D4SP19 Signal recognition particle receptor FtsY n=43 Tax=Enterococcus faecium RepID=D4SP19_ENTFC
contig00080|14	0	1	UniRef100_H8L8M0 HAD superfamily hydrolase n=145 Tax=Firmicutes RepID=H8L8M0_ENTFU
contig00080|15	0	1	UniRef100_D4SP17 Chromosome partition protein Smc n=4 Tax=Enterococcus faecium RepID=D4SP17_ENTFC
contig00080|16	0	1	UniRef100_H8L8L8 Ribonuclease 3 n=233 Tax=Firmicutes RepID=H8L8L8_ENTFU
contig00080|17	0	1	UniRef100_D4SP14 Peptide ABC transporter, peptide-binding protein n=35 Tax=Enterococcus faecium RepID=D4SP14_ENTFC
contig00080|18	0	1	UniRef100_H8L8L6 ABC transporter permease protein n=208 Tax=Enterococcus RepID=H8L8L6_ENTFU
contig00080|19	0	1	UniRef100_H8L8L5 ABC transporter permease protein n=211 Tax=Firmicutes RepID=H8L8L5_ENTFU
contig00080|20	0	1	UniRef100_H8L8L4 Peptide ABC transporter ATP-binding protein n=179 Tax=Firmicutes RepID=H8L8L4_ENTFU
contig00080|21	0	1	UniRef100_H8L8L3 Peptide ABC transporter ATP-binding protein n=208 Tax=Firmicutes RepID=H8L8L3_ENTFU
contig00080|22	0	1	UniRef100_E4I595 Acyl carrier protein n=27 Tax=Enterococcus faecium RepID=E4I595_ENTFC
contig00080|23	0	1	UniRef100_J7CYQ1 Phosphate acyltransferase n=1 Tax=Enterococcus faecium 506 RepID=J7CYQ1_ENTFC
contig00080|24	0	1	UniRef100_D4SP07 ATP-dependent DNA helicase RecG n=36 Tax=Enterococcus faecium RepID=D4SP07_ENTFC
contig00080|25	0	1	UniRef100_C9B8M7 Dak phosphatase n=77 Tax=Enterococcus faecium RepID=C9B8M7_ENTFC
contig00080|26	1	1	UniRef100_H8L8K8 Alkaline-shock protein n=211 Tax=Firmicutes RepID=H8L8K8_ENTFU
contig00080|27	1	1	UniRef100_H8L8K7 50S ribosomal protein L28 n=232 Tax=Enterococcus RepID=H8L8K7_ENTFU
contig00080|28	0	1	UniRef100_D4SP03 ABC transporter permease protein n=1 Tax=Enterococcus faecium E1039 RepID=D4SP03_ENTFC
contig00080|29	0	1	UniRef100_C9B8M3 tRNA pseudouridine synthase A n=39 Tax=Enterococcus faecium RepID=C9B8M3_ENTFC
contig00080|30	0	1	UniRef100_H8L8K4 Energy-coupling factor transporter transmembrane protein EcfT n=208 Tax=Firmicutes RepID=H8L8K4_ENTFU
contig00080|31	0	1	UniRef100_H8L8K3 Cobalt import ATP-binding protein CbiO 2 n=182 Tax=Firmicutes RepID=H8L8K3_ENTFU
contig00080|32	0	1	UniRef100_Q8VNL9 Energy-coupling factor transporter ATP-binding protein EcfA n=172 Tax=Firmicutes RepID=ECFA_ENTFC
contig00080|33	1	1	UniRef100_C9C432 50S ribosomal protein L17 n=2 Tax=Enterococcus faecium RepID=C9C432_ENTFC
contig00080|34	0	1	UniRef100_H8L8K0 DNA-directed RNA polymerase subunit alpha n=247 Tax=Firmicutes RepID=H8L8K0_ENTFU
contig00080|35	1	1	UniRef100_H8L8J9 30S ribosomal protein S11 n=234 Tax=Firmicutes RepID=H8L8J9_ENTFU
contig00080|36	1	1	UniRef100_R2R061 30S ribosomal protein S13 n=225 Tax=Firmicutes RepID=R2R061_ENTHA
contig00080|37	1	1	UniRef100_C2H902 Translation initiation factor IF-1 n=52 Tax=Enterococcus faecium RepID=C2H902_ENTFC
contig00080|38	0	1	UniRef100_H8L8J5 Adenylate kinase n=229 Tax=Firmicutes RepID=H8L8J5_ENTFU
contig00080|39	0	1	UniRef100_L2I1F8 Protein translocase subunit SecY n=1 Tax=Enterococcus faecium EnGen0014 RepID=L2I1F8_ENTFC
contig00080|40	1	1	UniRef100_H8L8J3 50S ribosomal protein L15 n=232 Tax=Firmicutes RepID=H8L8J3_ENTFU
contig00080|41	0	1	UniRef100_H8L8J2 50S ribosomal protein L30 n=209 Tax=Firmicutes RepID=H8L8J2_ENTFU
contig00080|42	0	1	UniRef100_H8L8J1 30S ribosomal protein S5 n=236 Tax=Firmicutes RepID=H8L8J1_ENTFU
contig00080|43	0	1	UniRef100_E4IIV1 50S ribosomal protein L18 n=23 Tax=Enterococcus faecium RepID=E4IIV1_ENTFC
contig00080|44	1	1	UniRef100_H8L8I9 50S ribosomal protein L6 n=207 Tax=Firmicutes RepID=H8L8I9_ENTFU
contig00080|45	1	1	UniRef100_H8L8I8 30S ribosomal protein S8 n=237 Tax=Firmicutes RepID=H8L8I8_ENTFU
contig00080|46	1	1	UniRef100_H8L8I6 50S ribosomal protein L5 n=230 Tax=Firmicutes RepID=H8L8I6_ENTFU
contig00080|47	1	1	UniRef100_H8L8I5 50S ribosomal protein L24 n=224 Tax=Firmicutes RepID=H8L8I5_ENTFU
contig00080|48	1	1	UniRef100_H8L8I4 50S ribosomal protein L14 n=235 Tax=Firmicutes RepID=H8L8I4_ENTFU
contig00080|49	1	1	UniRef100_H8L8I3 30S ribosomal protein S17 n=233 Tax=Firmicutes RepID=H8L8I3_ENTFU
contig00080|50	1	1	UniRef100_H8L8I2 50S ribosomal protein L29 n=251 Tax=Firmicutes RepID=H8L8I2_ENTFU
contig00080|51	0	1	UniRef100_H8L8I1 50S ribosomal protein L16 n=230 Tax=Firmicutes RepID=H8L8I1_ENTFU
contig00080|52	0	1	UniRef100_H8L8I0 30S ribosomal protein S3 n=226 Tax=Firmicutes RepID=H8L8I0_ENTFU
contig00080|53	1	1	UniRef100_H8L8H9 50S ribosomal protein L22 n=214 Tax=Firmicutes RepID=H8L8H9_ENTFU
contig00080|54	1	1	UniRef100_H8L8H8 30S ribosomal protein S19 n=232 Tax=Firmicutes RepID=H8L8H8_ENTFU
contig00080|55	1	1	UniRef100_H8L8H7 50S ribosomal protein L2 n=231 Tax=Firmicutes RepID=H8L8H7_ENTFU
contig00080|56	0	1	UniRef100_H8L8H6 50S ribosomal protein L23 n=237 Tax=Firmicutes RepID=H8L8H6_ENTFU
contig00080|57	0	1	UniRef100_H8L8H5 50S ribosomal protein L4 n=225 Tax=Firmicutes RepID=H8L8H5_ENTFU
contig00080|58	0	1	UniRef100_H8L8H4 50S ribosomal protein L3 n=231 Tax=Firmicutes RepID=H8L8H4_ENTFU
contig00080|59	1	1	UniRef100_C9AQM9 30S ribosomal protein S10 n=54 Tax=Enterococcus faecium RepID=C9AQM9_ENTFC
contig00080|60	0	1	UniRef100_H8L8H2 Elongation factor Tu n=235 Tax=root RepID=H8L8H2_ENTFU
contig00080|61	0	1	UniRef100_H8L8H1 Elongation factor G n=205 Tax=Firmicutes RepID=H8L8H1_ENTFU
contig00080|62	1	1	UniRef100_H8L8H0 30S ribosomal protein S7 n=232 Tax=Firmicutes RepID=H8L8H0_ENTFU
contig00080|63	1	1	UniRef100_H8L8G9 30S ribosomal protein S12 n=233 Tax=Firmicutes RepID=H8L8G9_ENTFU
contig00080|64	0	1	UniRef100_S4EG19 Ribose-5-phosphate isomerase A n=64 Tax=Enterococcus RepID=S4EG19_ENTFC
contig00080|65	0	1	UniRef100_L2I170 Resolvase n=33 Tax=Enterococcus faecium RepID=L2I170_ENTFC
contig00080|66	0	1	UniRef100_H8L8G6 2,3-bisphosphoglycerate-dependent phosphoglycerate mutase n=221 Tax=Firmicutes RepID=H8L8G6_ENTFU
contig00080|67	0	1	UniRef100_H8L8G5 Purine nucleoside phosphorylase DeoD-type n=159 Tax=Firmicutes RepID=H8L8G5_ENTFU
contig00080|68	0	1	UniRef100_H8L8G4 Purine nucleoside phosphorylase n=200 Tax=Firmicutes RepID=H8L8G4_ENTFU
contig00080|69	0	1	UniRef100_J6CHD9 Phosphopentomutase n=3 Tax=Enterococcus faecium RepID=J6CHD9_ENTFC
contig00080|70	0	1	UniRef100_H8L8G2 ABC transporter permease protein n=202 Tax=Firmicutes RepID=H8L8G2_ENTFU
contig00080|71	0	1	UniRef100_H8L8G1 ABC transporter permease protein n=194 Tax=Firmicutes RepID=H8L8G1_ENTFU
contig00080|72	0	1	UniRef100_C9B8H9 ABC transporter n=1 Tax=Enterococcus faecium 1,231,501 RepID=C9B8H9_ENTFC
contig00080|73	0	1	UniRef100_S4FF31 Basic membrane protein n=2 Tax=Enterococcus faecium RepID=S4FF31_ENTFC
contig00080|74	0	1	UniRef100_C9B8H7 Cytidine deaminase n=75 Tax=Enterococcus faecium RepID=C9B8H7_ENTFC
contig00080|75	0	1	UniRef100_H8L8F7 Deoxyribose-phosphate aldolase n=185 Tax=Firmicutes RepID=H8L8F7_ENTFU
contig00080|76	0	1	UniRef100_H8L8F6 Pyrimidine-nucleoside phosphorylase n=139 Tax=Firmicutes RepID=H8L8F6_ENTFU
contig00080|77	0	1	UniRef100_C2H8V9 Transcriptional regulator, LacI family n=86 Tax=Enterococcus faecium RepID=C2H8V9_ENTFC
contig00080|78	0	1	UniRef100_D4R9N4 Methyltransferase small domain superfamily n=20 Tax=Enterococcus faecium RepID=D4R9N4_ENTFC
contig00080|79	0	1	UniRef100_C9B8H1 Pantothenate kinase n=66 Tax=Enterococcus faecium RepID=C9B8H1_ENTFC
contig00080|80	0	1	UniRef100_H8L786 GMP synthase
contig00080|81	0	1	UniRef100_N1K0L6 Site-specific recombinase n=49 Tax=Firmicutes RepID=N1K0L6_STRAG
contig00080|82	0	1	UniRef100_N1K128 Uncharacterized protein n=61 Tax=Firmicutes RepID=N1K128_STRAG
contig00080|83	0	1	UniRef100_N1JWE5 Transcriptional regulatory protein n=49 Tax=Lactobacillales RepID=N1JWE5_STRAG
contig00080|84	0	1	UniRef100_N1JUG4 HTH_XRE superfamily protein n=59 Tax=Firmicutes RepID=N1JUG4_STRAG
contig00080|85	0	1	UniRef100_N1JV78 Transcriptional regulator n=49 Tax=Firmicutes RepID=N1JV78_STRAG
contig00080|86	0	1	UniRef100_Q932I8 Tetracycline resistance protein TetM n=98 Tax=Firmicutes RepID=TETM_STAAM
contig00080|87	0	1	UniRef100_A7WYA4 Uncharacterized protein n=88 Tax=Firmicutes RepID=A7WYA4_STAA1
contig00080|88	0	1	UniRef100_D3H9N0 Cell wall hydrolase, lytic transglycosylase n=43 Tax=Firmicutes RepID=D3H9N0_STRM6
contig00080|89	0	1	UniRef100_F0PEB1 Uncharacterized protein n=46 Tax=Firmicutes RepID=F0PEB1_ENTF6
contig00080|90	0	1	UniRef100_F0PEB0 TraC-F family protein n=54 Tax=Firmicutes RepID=F0PEB0_ENTF6
contig00080|91	0	1	UniRef100_F0PEA9 Uncharacterized protein n=60 Tax=Firmicutes RepID=F0PEA9_ENTF6
contig00080|92	0	1	UniRef100_E4I4H6 Uncharacterized protein n=9 Tax=Lactobacillales RepID=E4I4H6_ENTFC
contig00080|93	0	1	UniRef100_E4I4H7 Transposase, Mutator family n=32 Tax=Firmicutes RepID=E4I4H7_ENTFC
contig00080|94	0	1	UniRef100_F0PEA7 Conjugative transposon ArdA antirestriction family protein n=47 Tax=Firmicutes RepID=F0PEA7_ENTF6
contig00080|95	0	1	UniRef100_F0PEA6 Uncharacterized protein n=60 Tax=Firmicutes RepID=F0PEA6_ENTF6
contig00080|96	0	1	UniRef100_A7WYB4 Uncharacterized protein n=123 Tax=Firmicutes RepID=A7WYB4_STAA1
contig00080|97	0	1	UniRef100_F0PEA4 Uncharacterized protein n=49 Tax=Firmicutes RepID=F0PEA4_ENTF6
contig00080|98	0	1	UniRef100_C7YFX4 Transcriptional regulator n=12 Tax=Bacilli RepID=C7YFX4_ENTFL
contig00080|99	0	1	UniRef100_N1K138 FtsK/SpoIIIE family protein n=55 Tax=Firmicutes RepID=N1K138_STRAG
contig00080|100	0	1	UniRef100_E0HE51 Uncharacterized protein n=10 Tax=Enterococcus faecalis RepID=E0HE51_ENTFL
contig00080|101	0	1	UniRef100_N1JUI1 Uncharacterized protein n=60 Tax=Firmicutes RepID=N1JUI1_STRAG
contig00080|102	0	1	UniRef100_F0PE98 Uncharacterized protein n=60 Tax=Firmicutes RepID=F0PE98_ENTF6
contig00080|103	0	1	UniRef100_S1RJV1 Transposase n=2 Tax=Enterococcus cecorum RepID=S1RJV1_9ENTE
contig00080|104	0	1	UniRef100_D7UYV2 Drug resistance MFS transporter, drug:H+ antiporter-2 family n=1 Tax=Listeria grayi DSM 20601 RepID=D7UYV2_LISGR
contig00080|105	0	1	UniRef100_J7D0Q1 Uncharacterized protein n=2 Tax=Enterococcus faecium RepID=J7D0Q1_ENTFC
contig00080|106	0	1	UniRef100_S4FF18 VanZ-like protein n=2 Tax=Enterococcus faecium RepID=S4FF18_ENTFC
contig00080|107	0	1	UniRef100_J7D0E6 Uncharacterized protein n=47 Tax=Enterococcus faecium RepID=J7D0E6_ENTFC
contig00080|108	0	1	UniRef100_D0ACR3 Uncharacterized protein n=194 Tax=Firmicutes RepID=D0ACR3_ENTFC
contig00080|109	1	1	UniRef100_H8L740 Uncharacterized protein n=198 Tax=Enterococcus RepID=H8L740_ENTFU
contig00080|110	0	1	UniRef100_H8L739 Zinc transporter ZupT n=199 Tax=Firmicutes RepID=H8L739_ENTFU
contig00080|111	0	1	UniRef100_D4RH78 Pyruvate oxidase n=23 Tax=Enterococcus faecium RepID=D4RH78_ENTFC
contig00080|112	0	1	UniRef100_U2NWS1 Membrane protein n=1 Tax=Enterococcus faecium CRL1879 RepID=U2NWS1_ENTFC
contig00080|113	0	1	UniRef100_C9B8G0 ABC transporter n=12 Tax=Enterococcus faecium RepID=C9B8G0_ENTFC
contig00080|114	0	1	UniRef100_H8L735 DegV family protein n=136 Tax=Firmicutes RepID=H8L735_ENTFU
contig00080|115	0	1	UniRef100_H8L731 Adenylosuccinate synthetase n=213 Tax=Firmicutes RepID=H8L731_ENTFU
contig00080|116	0	1	UniRef100_H8L730 Replicative DNA helicase n=216 Tax=Firmicutes RepID=H8L730_ENTFU
contig00080|117	0	1	UniRef100_H8L729 50S ribosomal protein L9 n=218 Tax=Firmicutes RepID=H8L729_ENTFU
contig00080|118	0	1	UniRef100_C9B8F5 Phosphoesterase n=178 Tax=Firmicutes RepID=C9B8F5_ENTFC
contig00080|119	0	1	UniRef100_H8L722 30S ribosomal protein S18 n=236 Tax=Firmicutes RepID=H8L722_ENTFU
contig00080|120	1	1	UniRef100_C2H8Q7 Single-stranded DNA-binding protein n=66 Tax=Enterococcus RepID=C2H8Q7_ENTFC
contig00080|121	1	1	UniRef100_H8L720 30S ribosomal protein S6 n=219 Tax=Firmicutes RepID=H8L720_ENTFU
contig00080|122	0	1	UniRef100_J7D2D9 DNA gyrase subunit A n=55 Tax=Enterococcus faecium RepID=J7D2D9_ENTFC
contig00080|123	0	1	UniRef100_H8L718 DNA gyrase subunit B n=228 Tax=Firmicutes RepID=H8L718_ENTFU
contig00080|124	0	1	UniRef100_C9BK39 DNA replication and repair protein RecF n=121 Tax=Firmicutes RepID=C9BK39_ENTFC
contig00080|125	1	1	UniRef100_H8L716 S4 domain protein, YaaA n=186 Tax=Enterococcus RepID=H8L716_ENTFU
contig00080|126	0	1	UniRef100_H8L715 DNA polymerase III subunit beta n=204 Tax=Firmicutes RepID=H8L715_ENTFU
contig00080|127	0	1	UniRef100_H8L714 Chromosomal replication initiator protein DnaA n=202 Tax=Firmicutes RepID=H8L714_ENTFU
contig00080|128	0	1	UniRef100_H8LCU7 Ribonuclease P protein component n=208 Tax=Firmicutes RepID=H8LCU7_ENTFU
contig00080|129	0	1	UniRef100_H8LCU6 Membrane protein insertase YidC n=210 Tax=Firmicutes RepID=H8LCU6_ENTFU
contig00080|130	0	1	UniRef100_J7D2D4 R3H domain protein n=2 Tax=Enterococcus faecium RepID=J7D2D4_ENTFC
contig00080|131	1	1	UniRef100_C9B8E1 Predicted protein n=53 Tax=Enterococcus faecium RepID=C9B8E1_ENTFC
contig00080|132	0	1	UniRef100_S4DVF7 tRNA modification GTPase MnmE n=45 Tax=Enterococcus faecium RepID=S4DVF7_ENTFC
contig00080|133	0	1	UniRef100_D0ACN7 tRNA uridine 5-carboxymethylaminomethyl modification enzyme MnmG n=39 Tax=Enterococcus faecium RepID=D0ACN7_ENTFC
contig00080|134	0	1	UniRef100_U2NYD4 Ribosomal RNA small subunit methyltransferase G n=3 Tax=Enterococcus faecium RepID=U2NYD4_ENTFC
contig00080|135	0	1	UniRef100_H8LCU0 Sporulation initiation inhibitor protein Soj n=208 Tax=Firmicutes RepID=H8LCU0_ENTFU
contig00080|136	1	1	UniRef100_H8LCT9 ParB family chromosome partitioning protein n=170 Tax=Firmicutes RepID=H8LCT9_ENTFU
contig00080|137	1	1	UniRef100_C2H8N6 Uncharacterized protein n=227 Tax=Firmicutes RepID=C2H8N6_ENTFC
contig00080|138	0	1	UniRef100_C2H8N5 GTP-binding protein YchF n=47 Tax=Enterococcus faecium RepID=C2H8N5_ENTFC
contig00080|139	0	1	UniRef100_D0ACN1 Uncharacterized protein n=78 Tax=Enterococcus faecium RepID=D0ACN1_ENTFC
contig00080|140	0	1	UniRef100_H8LCT6 Inosine-5'-monophosphate dehydrogenase n=204 Tax=Firmicutes RepID=H8LCT6_ENTFU
contig00080|141	0	1	UniRef100_C9B8D2 Serine--tRNA ligase n=47 Tax=Enterococcus faecium RepID=C9B8D2_ENTFC
contig00080|142	0	1	UniRef100_H8LCT4 Histidine kinase n=140 Tax=Enterococcus RepID=H8LCT4_ENTFU
contig00080|143	0	1	UniRef100_C9AQF0 Transcriptional regulator n=215 Tax=Firmicutes RepID=C9AQF0_ENTFC
contig00081|1	0	0	UniRef100_H8L8R4 PTS system, glucitol/sorbitol-specific IIA component n=108 Tax=Firmicutes RepID=H8L8R4_ENTFU
contig00081|2	1	0	UniRef100_H8L8R3 Fructose-6-phosphate aldolase n=107 Tax=Firmicutes RepID=H8L8R3_ENTFU
contig00081|3	1	0	UniRef100_C9BT99 Foldase protein PrsA n=105 Tax=Firmicutes RepID=C9BT99_ENTFC
contig00081|4	1	0	UniRef100_H8L8R1 CAAX amino terminal protease family protein n=137 Tax=Firmicutes RepID=H8L8R1_ENTFU
contig00081|5	0	0	UniRef100_H8L8R0 LPXTG-motif protein cell wall anchor domain protein n=35 Tax=Firmicutes RepID=H8L8R0_ENTFU
contig00081|6	1	0	UniRef100_E4ICV6 Uncharacterized protein n=46 Tax=Firmicutes RepID=E4ICV6_ENTFC
contig00081|7	1	0	UniRef100_H8L8Q9 Uncharacterized protein n=103 Tax=Enterococcus faecium RepID=H8L8Q9_ENTFU
contig00081|8	1	0	UniRef100_H8L8Q8 Uncharacterized protein n=97 Tax=Firmicutes RepID=H8L8Q8_ENTFU
contig00081|9	1	0	UniRef100_H8L8Q7 Transcriptional regulator Spx n=97 Tax=Firmicutes RepID=H8L8Q7_ENTFU
contig00081|10	1	0	UniRef100_H8L8Q6 Isochorismatase family hydrolase n=106 Tax=Firmicutes RepID=H8L8Q6_ENTFU
contig00081|11	1	0	UniRef100_C9C0P4 Alpha/beta hydrolase n=43 Tax=Enterococcus faecium RepID=C9C0P4_ENTFC
contig00081|12	1	0	UniRef100_H8L8Q4 Esterase n=100 Tax=Firmicutes RepID=H8L8Q4_ENTFU
contig00081|13	1	0	UniRef100_H8L8Q2 Phosphosugar isomerase transcriptional regulator n=137 Tax=Firmicutes RepID=H8L8Q2_ENTFU
contig00081|14	1	0	UniRef100_J6S6N0 Phosphogluconate dehydrogenase n=2 Tax=Enterococcus faecium RepID=J6S6N0_ENTFC
contig00081|15	1	0	UniRef100_E4ICW6 4-phosphoerythronate dehydrogenase n=46 Tax=Enterococcus faecium RepID=E4ICW6_ENTFC
contig00081|16	1	0	UniRef100_H8L8P9 Iron-containing alcohol dehydrogenase n=99 Tax=Firmicutes RepID=H8L8P9_ENTFU
contig00081|17	1	0	UniRef100_C9BT86 Iron-containing alcohol dehydrogenase n=3 Tax=Enterococcus faecium RepID=C9BT86_ENTFC
contig00081|18	1	0	UniRef100_H8L8P7 PTS system, mannose/fructose/sorbose-specific IIC component n=129 Tax=Firmicutes RepID=H8L8P7_ENTFU
contig00081|19	1	0	UniRef100_H8L8P6 PTS system, mannose/fructose/sorbose-specific IID component n=100 Tax=Enterococcus RepID=H8L8P6_ENTFU
contig00081|20	1	0	UniRef100_H8L8P5 PTS system, mannose/fructose/sorbose-specific IIB component n=136 Tax=Firmicutes RepID=H8L8P5_ENTFU
contig00081|21	1	0	UniRef100_H8L8P4 Uncharacterized protein n=107 Tax=Firmicutes RepID=H8L8P4_ENTFU
contig00081|22	1	0	UniRef100_H8L8P3 Uncharacterized protein n=55 Tax=Enterococcus faecium RepID=H8L8P3_ENTFU
contig00081|23	1	0	UniRef100_H8L8P2 PTS system, mannose/fructose/sorbose-specific IIA component n=134 Tax=Firmicutes RepID=H8L8P2_ENTFU
contig00081|24	1	0	UniRef100_S4EG01 Mannonate dehydratase n=1 Tax=Enterococcus faecium SD1C-2 RepID=S4EG01_ENTFC
contig00081|25	1	0	UniRef100_H8L8P0 HAD superfamily hydrolase n=134 Tax=Firmicutes RepID=H8L8P0_ENTFU
contig00081|26	1	0	UniRef100_C2HBD0 Uncharacterized protein n=19 Tax=Enterococcus RepID=C2HBD0_ENTFC
contig00081|27	1	0	UniRef100_H8L7Q5 Major cold shock protein CspA n=214 Tax=Firmicutes RepID=H8L7Q5_ENTFU
contig00081|28	1	0	UniRef100_C9BT75 Predicted protein n=49 Tax=Enterococcus faecium RepID=C9BT75_ENTFC
contig00081|29	1	0	UniRef100_E4ICY1 Uncharacterized protein n=48 Tax=Enterococcus faecium RepID=E4ICY1_ENTFC
contig00081|30	1	0	UniRef100_H8L7Q2 Pyrimidine dimer DNA glycosylase n=159 Tax=Firmicutes RepID=H8L7Q2_ENTFU
contig00081|31	1	0	UniRef100_H8L7Q1 Toxin-antitoxin system, antitoxin component, Xre domain protein n=139 Tax=Enterococcus RepID=H8L7Q1_ENTFU
contig00081|32	1	0	UniRef100_H8L7Q0 Uncharacterized protein n=143 Tax=Firmicutes RepID=H8L7Q0_ENTFU
contig00081|33	1	0	UniRef100_Q3Y347 Uncharacterized protein n=53 Tax=Enterococcus faecium RepID=Q3Y347_ENTFC
contig00081|34	1	0	UniRef100_J7D0M2 Isochorismatase family protein n=1 Tax=Enterococcus faecium 504 RepID=J7D0M2_ENTFC
contig00081|35	1	0	UniRef100_H8L7P7 HAD superfamily hydrolase n=105 Tax=Enterococcus RepID=H8L7P7_ENTFU
contig00081|36	1	0	UniRef100_J6EIZ9 Putative general stress protein A n=1 Tax=Enterococcus faecium ERV1 RepID=J6EIZ9_ENTFC
contig00081|37	1	0	UniRef100_H8L7P5 Glycosyl transferase family 8 n=127 Tax=Firmicutes RepID=H8L7P5_ENTFU
contig00081|38	1	0	UniRef100_H8L7P4 Uncharacterized protein n=134 Tax=Firmicutes RepID=H8L7P4_ENTFU
contig00081|39	1	0	UniRef100_H8L7P3 Mg2+ cation transporter n=78 Tax=Enterococcus RepID=H8L7P3_ENTFU
contig00081|40	1	0	UniRef100_H8L7P2 Oxidoreductase, short chain dehydrogenase/reductase family protein n=102 Tax=Enterococcus faecium RepID=H8L7P2_ENTFU
contig00081|41	1	0	UniRef100_H8L7P1 Uncharacterized protein n=193 Tax=Firmicutes RepID=H8L7P1_ENTFU
contig00081|42	1	0	UniRef100_H8L7P0 Uncharacterized protein n=214 Tax=Firmicutes RepID=H8L7P0_ENTFU
contig00081|43	1	0	UniRef100_L2K6B2 General stress protein n=1 Tax=Enterococcus faecium EnGen0016 RepID=L2K6B2_ENTFC
contig00081|44	1	0	UniRef100_H8L7N8 Transglycosylase associated protein n=219 Tax=Firmicutes RepID=H8L7N8_ENTFU
contig00081|45	1	0	UniRef100_H8L7N6 Helix-turn-helix domain-containing protein n=195 Tax=Firmicutes RepID=H8L7N6_ENTFU
contig00081|46	1	0	UniRef100_H8L7N5 Uncharacterized protein n=149 Tax=Firmicutes RepID=H8L7N5_ENTFU
contig00081|47	1	0	UniRef100_H8L7N3 Uncharacterized protein n=134 Tax=Firmicutes RepID=H8L7N3_ENTFU
contig00081|48	1	0	UniRef100_H8L7N2 Small integral membrane protein n=132 Tax=Firmicutes RepID=H8L7N2_ENTFU
contig00081|49	1	0	UniRef100_H8L7N1 Alkaline shock protein 23 family protein n=202 Tax=Firmicutes RepID=H8L7N1_ENTFU
contig00081|50	1	0	UniRef100_C2HB96 Transglycosylase associated protein n=226 Tax=Firmicutes RepID=C2HB96_ENTFC
contig00081|51	1	0	UniRef100_H8LDV6 Ammonium transporter family protein n=144 Tax=Firmicutes RepID=H8LDV6_ENTFU
contig00081|52	1	0	UniRef100_H8LDV7 Amino acid permease family protein n=110 Tax=Enterococcus RepID=H8LDV7_ENTFU
contig00081|53	1	0	UniRef100_H8LDV8 Glutaminase n=144 Tax=Firmicutes RepID=H8LDV8_ENTFU
contig00081|54	1	0	UniRef100_J6PSU4 Uncharacterized protein n=18 Tax=Enterococcus faecium RepID=J6PSU4_ENTFC
contig00081|55	1	0	UniRef100_D4RGK6 1-deoxy-d-xylulose-5-phosphate synthase n=12 Tax=Enterococcus faecium RepID=D4RGK6_ENTFC
contig00081|56	1	0	UniRef100_H8LDW1 ASCH domain protein n=141 Tax=Firmicutes RepID=H8LDW1_ENTFU
contig00081|57	1	0	UniRef100_D4RGK8 Putative N-acetylmannosamine-6-phosphate 2-epimerase n=23 Tax=Enterococcus faecium RepID=D4RGK8_ENTFC
contig00081|58	1	0	UniRef100_H8LDW3 Flavin reductase-like domain protein n=131 Tax=Firmicutes RepID=H8LDW3_ENTFU
contig00081|59	1	0	UniRef100_H8LDW4 Uncharacterized protein n=194 Tax=Firmicutes RepID=H8LDW4_ENTFU
contig00081|60	1	0	UniRef100_H8LDW5 Cell cycle protein, FtsW/RodA/SpoVE family n=76 Tax=Enterococcus faecium RepID=H8LDW5_ENTFU
contig00081|61	1	0	UniRef100_C9BT41 Cell envelope transcriptional attenuator n=34 Tax=Enterococcus faecium RepID=C9BT41_ENTFC
contig00081|62	1	0	UniRef100_M1RTD4 Penicillin-binding protein 5 n=1 Tax=Enterococcus faecium RepID=M1RTD4_ENTFC
contig00081|63	1	0	UniRef100_J6YHE4 Na+/H+ antiporter n=68 Tax=Enterococcus faecium RepID=J6YHE4_ENTFC
contig00081|64	1	0	UniRef100_H8LDX2 Uncharacterized protein n=133 Tax=Firmicutes RepID=H8LDX2_ENTFU
contig00081|65	1	0	UniRef100_H8LDX3 Uncharacterized protein n=193 Tax=Firmicutes RepID=H8LDX3_ENTFU
contig00081|66	1	0	UniRef100_I3U238 Peroxiredoxin subunit F n=86 Tax=Firmicutes RepID=I3U238_ENTFC
contig00081|67	1	0	UniRef100_H8LDX5 Alkyl hydroperoxide reductase, C subunit n=188 Tax=Firmicutes RepID=H8LDX5_ENTFU
contig00081|68	1	0	UniRef100_H8LDX6 Transcriptional regulator, GntR family n=187 Tax=Firmicutes RepID=H8LDX6_ENTFU
contig00081|69	1	0	UniRef100_H8LDX7 Mannitol dehydrogenase protein n=80 Tax=Enterococcus faecium RepID=H8LDX7_ENTFU
contig00081|70	1	0	UniRef100_H8LDX8 Mannonate dehydratase n=98 Tax=Enterococcus RepID=H8LDX8_ENTFU
contig00081|71	1	0	UniRef100_H8LDX9 M protein trans-acting positive regulator n=104 Tax=Enterococcus RepID=H8LDX9_ENTFU
contig00081|72	0	0	UniRef100_C9BT30 Cell wall surface adhesion protein n=10 Tax=Enterococcus faecium RepID=C9BT30_ENTFC
contig00083|1	0	1	UniRef100_R3Y8U9 Uncharacterized protein n=1 Tax=Enterococcus faecalis EnGen0305 RepID=R3Y8U9_ENTFC
contig00083|2	0	1	UniRef100_C9B452 Transcriptional regulator n=65 Tax=Firmicutes RepID=C9B452_ENTFC
contig00083|3	0	1	UniRef100_J6EX81 Chain length determinant protein n=26 Tax=Enterococcus RepID=J6EX81_ENTFC
contig00083|4	0	1	UniRef100_L2HZK4 Capsular exopolysaccharide family protein n=1 Tax=Enterococcus faecium EnGen0022 RepID=L2HZK4_ENTFC
contig00083|5	0	1	UniRef100_L2PTW0 Protein-tyrosine phosphatase n=3 Tax=Enterococcus faecium RepID=L2PTW0_ENTFC
contig00083|6	0	1	UniRef100_R3Y8U4 Uncharacterized protein n=1 Tax=Enterococcus faecalis EnGen0305 RepID=R3Y8U4_ENTFC
contig00083|7	0	1	UniRef100_S4DWA9 Sugar O-acyltransferase, sialic acid O-acetyltransferase NeuD family n=1 Tax=Enterococcus faecium SD3B-2 RepID=S4DWA9_ENTFC
contig00083|8	0	1	UniRef100_L2JQ99 Uncharacterized protein n=3 Tax=Enterococcus faecium RepID=L2JQ99_ENTFC
contig00083|9	0	1	UniRef100_L2L0X1 Uncharacterized protein n=1 Tax=Enterococcus faecium EnGen0018 RepID=L2L0X1_ENTFC
contig00083|10	0	1	UniRef100_R3VR22 Uncharacterized protein n=1 Tax=Enterococcus faecalis EnGen0305 RepID=R3VR22_ENTFC
contig00083|11	0	1	UniRef100_R3Y8T7 Uncharacterized protein n=1 Tax=Enterococcus faecalis EnGen0305 RepID=R3Y8T7_ENTFC
contig00083|12	0	1	UniRef100_R3Y6F9 Uncharacterized protein n=1 Tax=Enterococcus faecalis EnGen0305 RepID=R3Y6F9_ENTFC
contig00083|13	0	1	UniRef100_R3YQ58 UDP-N-acetylglucosamine 2-epimerase n=1 Tax=Enterococcus faecalis EnGen0305 RepID=R3YQ58_ENTFC
contig00083|14	0	1	UniRef100_R3VNB0 Uncharacterized protein n=1 Tax=Enterococcus faecalis EnGen0305 RepID=R3VNB0_ENTFC
contig00083|15	0	1	UniRef100_R3VRL5 Uncharacterized protein n=1 Tax=Enterococcus faecalis EnGen0305 RepID=R3VRL5_ENTFC
contig00083|16	0	1	UniRef100_R3Y9C8 Uncharacterized protein n=1 Tax=Enterococcus faecalis EnGen0305 RepID=R3Y9C8_ENTFC
contig00084|1	0	0	UniRef100_UPI0001B8FFA0 integrase n=1 Tax=Enterococcus faecium RepID=UPI0001B8FFA0
contig00084|2	0	1	UniRef100_L2J3Q2 Uncharacterized protein n=8 Tax=Enterococcus faecium RepID=L2J3Q2_ENTFC
contig00084|3	0	1	UniRef100_L2J1B5 Uncharacterized protein n=4 Tax=Enterococcus faecium RepID=L2J1B5_ENTFC
contig00084|4	0	1	UniRef100_D4RB74 Putative uncharacterized protein n=1 Tax=Enterococcus faecium E1636 RepID=D4RB74_ENTFC
contig00084|5	0	1	UniRef100_C9AT17 Type I restriction-modification system M subunit n=12 Tax=Enterococcus RepID=C9AT17_ENTFC
contig00084|6	0	1	UniRef100_L2L4W7 Uncharacterized protein n=2 Tax=Enterococcus faecium RepID=L2L4W7_ENTFC
contig00084|7	0	1	UniRef100_R3ZRL8 HsdR family type I site-specific deoxyribonuclease n=2 Tax=Enterococcus faecium RepID=R3ZRL8_ENTFC
contig00084|8	0	1	UniRef100_C9AT14 Uncharacterized protein n=3 Tax=Enterococcus faecium RepID=C9AT14_ENTFC
contig00084|9	0	1	UniRef100_C9AT13 Uncharacterized protein n=5 Tax=Enterococcus faecium RepID=C9AT13_ENTFC
contig00084|10	0	1	UniRef100_C9BIE3 Serine/threonine transporter SstT n=19 Tax=Enterococcus faecium RepID=C9BIE3_ENTFC
contig00084|11	0	1	UniRef100_C9AT11 PTS system protein n=7 Tax=Enterococcus faecium RepID=C9AT11_ENTFC
contig00084|12	0	1	UniRef100_F0PGS6 PTS system, Lactose/Cellobiose specific IIB domain protein n=84 Tax=Enterococcus RepID=F0PGS6_ENTF6
contig00084|13	0	1	UniRef100_Q4MFZ7 Uncharacterized protein (Fragment) n=1 Tax=Bacillus cereus G9241 RepID=Q4MFZ7_BACCE
contig00084|14	0	1	UniRef100_C9AT08 Multi antimicrobial extrusion protein MatE n=11 Tax=Enterococcus RepID=C9AT08_ENTFC
contig00084|15	0	1	UniRef100_C7YDW4 Uncharacterized protein n=3 Tax=Enterococcus RepID=C7YDW4_ENTFL
contig00084|16	0	1	UniRef100_F0PGT0 2,3-bisphosphoglycerate-dependent phosphoglycerate mutase n=79 Tax=Enterococcus RepID=F0PGT0_ENTF6
contig00084|17	0	1	UniRef100_C2H786 UPF0237 protein HMPREF0352_0068 n=26 Tax=Enterococcus faecium RepID=C2H786_ENTFC
contig00084|18	0	0	UniRef100_C9AT05 UPF0210 protein EFWG_02507 n=10 Tax=Enterococcus faecium RepID=C9AT05_ENTFC
contig00085|1	1	1	UniRef100_C9BZA6 PTS system EIIA component n=1 Tax=Enterococcus faecium 1,231,408 RepID=C9BZA6_ENTFC
contig00085|2	0	1	UniRef100_D4QVB3 Pts system glucose-specific eiicba component n=18 Tax=Enterococcus RepID=D4QVB3_ENTFC
contig00085|3	0	1	UniRef100_L2JS59 Putative N-acetylmannosamine-6-phosphate 2-epimerase n=1 Tax=Enterococcus faecium EnGen0016 RepID=L2JS59_ENTFC
contig00085|4	0	1	UniRef100_C9BRI3 Phosphosugar isomerase transcriptional regulator n=112 Tax=Enterococcus RepID=C9BRI3_ENTFC
contig00085|5	1	1	UniRef100_C9BRI4 Site-specific recombinase n=95 Tax=Enterococcus RepID=C9BRI4_ENTFC
contig00085|6	1	1	UniRef100_E4JLG9 Uncharacterized protein n=35 Tax=Enterococcus RepID=E4JLG9_ENTFC
contig00085|7	0	1	UniRef100_S4G7G6 Transposase-like protein n=23 Tax=Enterococcus RepID=S4G7G6_ENTFC
contig00085|8	0	1	UniRef100_L2IME1 Uncharacterized protein n=23 Tax=Enterococcus RepID=L2IME1_ENTFC
contig00085|9	0	0	UniRef100_L2MZG8 Transposase n=1 Tax=Enterococcus faecium EnGen0035 RepID=L2MZG8_ENTFC
contig00085|10	0	0	UniRef100_R4ELM6 Transposase n=2 Tax=Enterococcus faecium RepID=R4ELM6_ENTFC
contig00085|11	0	1	UniRef100_C9BRI8 Sucrose operon repressor ScrR n=109 Tax=Enterococcus RepID=C9BRI8_ENTFC
contig00085|12	0	1	UniRef100_C9BRI9 Sucrose-6-phosphate hydrolase n=89 Tax=Enterococcus faecium RepID=C9BRI9_ENTFC
contig00085|13	1	1	UniRef100_C9C7T0 PTS system protein n=58 Tax=Enterococcus RepID=C9C7T0_ENTFC
contig00085|14	0	0	UniRef100_C9CGE8 ROK n=75 Tax=Enterococcus RepID=C9CGE8_ENTFC
contig00085|15	0	1	UniRef100_L2SR96 Uncharacterized protein n=1 Tax=Enterococcus faecium EnGen0045 RepID=L2SR96_ENTFC
contig00085|16	0	1	UniRef100_L2HCA6 Uncharacterized protein n=19 Tax=Enterococcus faecium RepID=L2HCA6_ENTFC
contig00085|17	0	0	UniRef100_S4EXX4 Uncharacterized protein n=20 Tax=Enterococcus RepID=S4EXX4_ENTFC
contig00085|18	0	1	UniRef100_J7CZM1 Putative transposon DNA-invertase Bin3 (Fragment) n=1 Tax=Enterococcus faecium 503 RepID=J7CZM1_ENTFC
contig00085|19	0	1	UniRef100_C9BYX1 Predicted protein n=1 Tax=Enterococcus faecium 1,231,408 RepID=C9BYX1_ENTFC
contig00085|20	0	1	UniRef100_J6L8C8 Uncharacterized protein n=1 Tax=Enterococcus faecium 506 RepID=J6L8C8_ENTFC
contig00086|1	0	0	UniRef100_UPI0002DD9E5D hypothetical protein n=1 Tax=Enterococcus faecium RepID=UPI0002DD9E5D
contig00087|1	0	1	UniRef100_R1YDG3 Uncharacterized protein n=1 Tax=Enterococcus faecium EnGen0136 RepID=R1YDG3_ENTFC
contig00087|2	0	1	UniRef100_J6K1Y2 Uncharacterized protein n=5 Tax=Enterococcus faecium RepID=J6K1Y2_ENTFC
contig00087|3	0	1	UniRef100_D4SMZ8 Putative uncharacterized protein n=1 Tax=Enterococcus faecium E1039 RepID=D4SMZ8_ENTFC
contig00087|4	0	1	UniRef100_D4SMZ9 Carbamate kinase n=1 Tax=Enterococcus faecium E1039 RepID=D4SMZ9_ENTFC
contig00087|5	0	1	UniRef100_C9CGF3 ROK family protein n=17 Tax=Enterococcus RepID=C9CGF3_ENTFC
contig00087|6	0	1	UniRef100_C9CGF4 1 glycosylhydrolase n=17 Tax=Enterococcus faecium RepID=C9CGF4_ENTFC
contig00087|7	0	1	UniRef100_C9CGF5 PTS system, IIB component n=20 Tax=Enterococcus faecium RepID=C9CGF5_ENTFC
contig00087|8	0	1	UniRef100_D4SN03 PTS lactose/cellobiose IIC component n=12 Tax=Enterococcus faecium RepID=D4SN03_ENTFC
contig00087|9	0	1	UniRef100_C9CGF7 PTS system, IIA component n=18 Tax=Enterococcus RepID=C9CGF7_ENTFC
contig00087|10	0	1	UniRef100_C9CGF8 LacI family transcription regulator n=7 Tax=Enterococcus faecium RepID=C9CGF8_ENTFC
contig00087|11	0	1	UniRef100_S4G677 Uncharacterized protein n=1 Tax=Enterococcus faecium OC2A-1 RepID=S4G677_ENTFC
contig00087|12	0	1	UniRef100_J0MGL6 Curli production assembly/transport component n=1 Tax=Enterobacter sp. Ag1 RepID=J0MGL6_9ENTR
contig00088|1	0	0	UniRef100_L2JPI8 Replication control protein PrgN n=2 Tax=Enterococcus faecium RepID=L2JPI8_ENTFC
contig00088|2	1	0	UniRef100_C9BQW0 Cobyrinic acid a,c-diamide synthase n=50 Tax=Firmicutes RepID=C9BQW0_ENTFC
contig00088|3	1	0	UniRef100_C9CGV5 Uncharacterized protein n=7 Tax=Enterococcus faecium RepID=C9CGV5_ENTFC
contig00088|4	0	0	UniRef100_R2C7L8 Uncharacterized protein n=4 Tax=Enterococcus faecium RepID=R2C7L8_ENTFC
contig00089|1	0	0	UniRef100_H8LFD4 Replication control protein PrgN n=80 Tax=Firmicutes RepID=H8LFD4_ENTFU
contig00089|2	1	0	UniRef100_C9C042 Cobyrinic acid a,c-diamide synthase n=86 Tax=Firmicutes RepID=C9C042_ENTFC
contig00089|3	1	0	UniRef100_H8LFD6 Uncharacterized protein n=18 Tax=Enterococcus faecium RepID=H8LFD6_ENTFU
contig00089|4	0	0	UniRef100_D4RBD2 PrgW n=2 Tax=Enterococcus faecium RepID=D4RBD2_ENTFC
contig00091|1	0	0	UniRef100_H8L8R5 IS116/IS110/IS902 family transposase n=85 Tax=Enterococcus faecium RepID=H8L8R5_ENTFU
contig00096|1	0	0	UniRef100_R2RPC4 Transposase n=1 Tax=Enterococcus flavescens ATCC 49996 RepID=R2RPC4_ENTCA
contig00099|1	0	0	UniRef100_R2PHU9 Transposase n=3 Tax=Enterococcus flavescens ATCC 49996 RepID=R2PHU9_ENTCA
contig00100|1	0	0	UniRef100_S4AVA9 L-serine dehydratase, iron-sulfur-dependent, beta subunit n=1 Tax=Enterococcus casseliflavus 14-MB-W-14 RepID=S4AVA9_ENTCA
contig00100|2	0	0	UniRef100_S4ATT2 L-serine dehydratase, iron-sulfur-dependent, alpha subunit n=1 Tax=Enterococcus casseliflavus 14-MB-W-14 RepID=S4ATT2_ENTCA
contig00101|1	0	0	UniRef100_S4C5F8 ABC transporter, ATP-binding protein n=1 Tax=Enterococcus casseliflavus 14-MB-W-14 RepID=S4C5F8_ENTCA
contig00101|2	0	0	UniRef100_S4AXM1 Uncharacterized protein n=5 Tax=Enterococcus casseliflavus RepID=S4AXM1_ENTCA
contig00102|1	0	0	UniRef100_S0K0W0 Uncharacterized protein n=1 Tax=Enterococcus dispar ATCC 51266 RepID=S0K0W0_9ENTE
contig00104|1	0	0	UniRef100_C9B2Y7 Transposase n=2 Tax=Enterococcus casseliflavus RepID=C9B2Y7_ENTCA
contig00108|1	0	1	UniRef100_H8LA64 Xaa-Pro dipeptidase n=93 Tax=Enterococcus RepID=H8LA64_ENTFU
contig00108|2	0	1	UniRef100_E4IAH0 Catabolite control protein A n=11 Tax=Enterococcus faecium RepID=E4IAH0_ENTFC
contig00108|3	0	1	UniRef100_C9CE74 Glycosyl transferase n=10 Tax=Enterococcus faecium RepID=C9CE74_ENTFC
contig00108|4	0	1	UniRef100_C9CE75 Probable endonuclease 4 n=68 Tax=Enterococcus RepID=C9CE75_ENTFC
contig00108|5	0	1	UniRef100_J6VN93 Uncharacterized protein n=6 Tax=Enterococcus faecium RepID=J6VN93_ENTFC
contig00108|6	0	1	UniRef100_D0AH17 Metal ion (Mn2+/Fe2+) transporter (Nramp) family metal ion transporter n=19 Tax=Enterococcus faecium RepID=D0AH17_ENTFC
contig00108|7	1	1	UniRef100_H8LA58 UPF0154 protein EFAU004_02012 n=166 Tax=Enterococcus RepID=H8LA58_ENTFU
contig00108|8	0	1	UniRef100_L2J972 Multidrug resistance-like ATP-binding protein mdlA n=10 Tax=Enterococcus faecium RepID=L2J972_ENTFC
contig00108|9	0	1	UniRef100_D0AH14 Uncharacterized protein n=13 Tax=Enterococcus faecium RepID=D0AH14_ENTFC
contig00108|10	0	1	UniRef100_S4EL63 Putative transcription antiterminator LicT n=1 Tax=Enterococcus faecium SD1C-2 RepID=S4EL63_ENTFC
contig00108|11	0	1	UniRef100_L2J8J3 PTS system, beta-glucoside-specific IIABC component n=10 Tax=Enterococcus faecium RepID=L2J8J3_ENTFC
contig00108|12	0	1	UniRef100_D0AH10 Uncharacterized protein n=33 Tax=Enterococcus RepID=D0AH10_ENTFC
contig00108|13	0	1	UniRef100_D4RBZ4 6-phospho-beta-glucosidase n=14 Tax=Enterococcus faecium RepID=D4RBZ4_ENTFC
contig00108|14	0	1	UniRef100_L2MYB8 6-phospho-beta-glucosidase n=1 Tax=Enterococcus faecium EnGen0035 RepID=L2MYB8_ENTFC
contig00108|15	0	1	UniRef100_H8LA49 Thioredoxin reductase n=101 Tax=Enterococcus RepID=H8LA49_ENTFU
contig00108|16	0	1	UniRef100_J7CY71 Phosphoglucomutase n=1 Tax=Enterococcus faecium 504 RepID=J7CY71_ENTFC
contig00108|17	1	1	UniRef100_U2Q7L2 ArsR family transcriptional regulator n=36 Tax=Enterococcus faecium RepID=U2Q7L2_ENTFC
contig00108|18	0	1	UniRef100_H8L9E4 Putative pyruvate, phosphate dikinase regulatory protein n=65 Tax=Enterococcus RepID=H8L9E4_ENTFU
contig00108|19	0	1	UniRef100_H8L9E3 Transcriptional regulator, Fur family n=209 Tax=Firmicutes RepID=H8L9E3_ENTFU
contig00108|20	0	1	UniRef100_C9B439 Predicted protein n=2 Tax=Enterococcus faecium RepID=C9B439_ENTFC
contig00108|21	1	0	UniRef100_F3YB07 30S ribosomal protein S21 n=232 Tax=Firmicutes RepID=F3YB07_MELPT
contig00108|22	0	1	UniRef100_H8L9E1 Glutamyl-tRNA(Gln) amidotransferase subunit E n=118 Tax=Enterococcus RepID=H8L9E1_ENTFU
contig00108|23	0	1	UniRef100_C9CE95 Branched-chain amino acid transport system II carrier protein n=85 Tax=Enterococcus faecium RepID=C9CE95_ENTFC
contig00108|24	0	1	UniRef100_H8L9D9 KH domain-containing protein n=182 Tax=Firmicutes RepID=H8L9D9_ENTFU
contig00108|25	0	1	UniRef100_H8L9D8 HD domain-containing protein n=44 Tax=Enterococcus faecium RepID=H8L9D8_ENTFU
contig00108|26	1	1	UniRef100_C9B445 Endoribonuclease YbeY n=5 Tax=Enterococcus faecium RepID=C9B445_ENTFC
contig00108|27	0	1	UniRef100_H8L9D6 Diacylglycerol kinase n=117 Tax=Enterococcus RepID=H8L9D6_ENTFU
contig00108|28	0	1	UniRef100_H8L9D5 GTPase Era n=193 Tax=Firmicutes RepID=H8L9D5_ENTFU
contig00108|29	0	1	UniRef100_C9C3L8 DNA repair protein RecO n=67 Tax=Enterococcus RepID=C9C3L8_ENTFC
contig00108|30	0	1	UniRef100_C2HCK5 Glycine--tRNA ligase alpha subunit n=75 Tax=Enterococcus RepID=C2HCK5_ENTFC
contig00108|31	0	1	UniRef100_R3YP27 Glycine--tRNA ligase beta subunit n=1 Tax=Enterococcus faecalis EnGen0305 RepID=R3YP27_ENTFC
contig00110|1	0	0	UniRef100_R1YQ77 Cell wall surface adhesion protein n=33 Tax=Enterococcus faecium RepID=R1YQ77_ENTFC
contig00112|1	0	0	UniRef100_S0RH68 Uncharacterized protein (Fragment) n=4 Tax=Enterococcus RepID=S0RH68_ENTAV
contig00113|1	0	0	UniRef100_D4QZE6 Putative uncharacterized protein n=16 Tax=Enterococcus faecium RepID=D4QZE6_ENTFC
contig00113|2	0	0	UniRef100_E4I9A2 Uncharacterized protein n=17 Tax=Enterococcus faecium RepID=E4I9A2_ENTFC
contig00113|3	0	0	UniRef100_D4QZE4 Viral A-type inclusion protein repeat, putative n=4 Tax=Enterococcus faecium RepID=D4QZE4_ENTFC
contig00113|4	1	0	UniRef100_D3LKD5 Uncharacterized protein n=26 Tax=Enterococcus faecium RepID=D3LKD5_ENTFC
contig00113|5	1	0	UniRef100_C9AT51 Uncharacterized protein n=75 Tax=Enterococcus RepID=C9AT51_ENTFC
contig00113|6	1	0	UniRef100_J6SV83 Uncharacterized protein n=4 Tax=Enterococcus faecium RepID=J6SV83_ENTFC
contig00113|7	1	0	UniRef100_J6XER5 Uncharacterized protein n=2 Tax=Enterococcus faecium RepID=J6XER5_ENTFC
contig00113|8	1	0	UniRef100_L2J2Q1 Uncharacterized protein n=2 Tax=Enterococcus faecium RepID=L2J2Q1_ENTFC
contig00113|9	1	0	UniRef100_G9STY4 Putative uncharacterized protein n=1 Tax=Enterococcus faecium E4453 RepID=G9STY4_ENTFC
contig00113|10	1	0	UniRef100_L2HLK7 Uncharacterized protein n=1 Tax=Enterococcus faecium EnGen0013 RepID=L2HLK7_ENTFC
contig00113|11	1	0	UniRef100_E4I992 Sortase family protein n=15 Tax=Enterococcus faecium RepID=E4I992_ENTFC
contig00113|12	0	0	UniRef100_L2HMA0 Cell wall surface anchor protein n=1 Tax=Enterococcus faecium EnGen0013 RepID=L2HMA0_ENTFC
contig00113|13	1	0	UniRef100_J6WH85 Sortase family protein n=3 Tax=Enterococcus faecium RepID=J6WH85_ENTFC
contig00113|14	1	0	UniRef100_E4I989 Uncharacterized protein n=18 Tax=Enterococcus faecium RepID=E4I989_ENTFC
contig00113|15	0	0	UniRef100_H8LF78 Uncharacterized protein n=50 Tax=Firmicutes RepID=H8LF78_ENTFU
contig00113|16	1	0	UniRef100_D0AIB1 Uncharacterized protein n=7 Tax=Enterococcus faecium RepID=D0AIB1_ENTFC
contig00113|17	1	0	UniRef100_H8LF76 Uncharacterized protein n=48 Tax=Firmicutes RepID=H8LF76_ENTFU
contig00116|1	0	0	UniRef100_R2EZ53 Uncharacterized protein n=1 Tax=Enterococcus faecium EnGen0184 RepID=R2EZ53_ENTFC
contig00116|2	0	1	UniRef100_J6YK25 Uncharacterized protein n=54 Tax=Enterococcus faecium RepID=J6YK25_ENTFC
contig00116|3	1	1	UniRef100_H8LBT5 Uncharacterized protein n=183 Tax=Firmicutes RepID=H8LBT5_ENTFU
contig00116|4	0	1	UniRef100_E4I930 Uncharacterized protein n=60 Tax=Firmicutes RepID=E4I930_ENTFC
contig00116|5	1	1	UniRef100_C9BA61 Predicted protein n=3 Tax=Enterococcus faecium RepID=C9BA61_ENTFC
contig00116|6	0	1	UniRef100_D4SPB6 Myosin-crossreactive antigen n=29 Tax=Enterococcus faecium RepID=D4SPB6_ENTFC
contig00116|7	0	1	UniRef100_L2IG55 Uncharacterized protein n=1 Tax=Enterococcus faecium EnGen0008 RepID=L2IG55_ENTFC
contig00116|8	0	1	UniRef100_J5Z5H5 GroES-like protein n=33 Tax=Enterococcus faecium RepID=J5Z5H5_ENTFC
contig00116|9	0	1	UniRef100_L2IFY4 Uncharacterized protein n=32 Tax=Enterococcus faecium RepID=L2IFY4_ENTFC
contig00116|10	0	1	UniRef100_C9BA56 Acetyltransferase n=32 Tax=Enterococcus faecium RepID=C9BA56_ENTFC
contig00116|11	0	1	UniRef100_H8LB24 PTS system, lactose/cellobiose-specific IIC component n=155 Tax=Firmicutes RepID=H8LB24_ENTFU
contig00116|12	0	1	UniRef100_H8LB23 PTS system, lactose/cellobiose-specific IIA component n=165 Tax=Firmicutes RepID=H8LB23_ENTFU
contig00116|13	1	1	UniRef100_H8LB22 PTS system, lactose/cellobiose-specific IIB component n=182 Tax=Firmicutes RepID=H8LB22_ENTFU
contig00116|14	0	1	UniRef100_D4SPA7 Beta-glucosidase n=37 Tax=Enterococcus faecium RepID=D4SPA7_ENTFC
contig00116|15	0	0	UniRef100_R2F9T1 PTS system, lactose/cellobiose family IIC component n=1 Tax=Enterococcus faecium EnGen0184 RepID=R2F9T1_ENTFC
contig00116|16	0	1	UniRef100_S4DT64 Putative PTS system, cellobiose-specific IIC component n=1 Tax=Enterococcus faecium SD2A-2 RepID=S4DT64_ENTFC
contig00116|17	0	1	UniRef100_D4RGL2 Transcriptional regulator, GntR family n=9 Tax=Enterococcus faecium RepID=D4RGL2_ENTFC
contig00116|18	0	1	UniRef100_C9BA49 Aldo/keto reductase n=1 Tax=Enterococcus faecium 1,231,501 RepID=C9BA49_ENTFC
contig00116|19	0	1	UniRef100_D4RGL5 Peptide methionine sulfoxide reductase MsrA n=35 Tax=Enterococcus faecium RepID=D4RGL5_ENTFC
contig00116|20	0	1	UniRef100_H8LB11 tRNA pseudouridine synthase A n=164 Tax=Firmicutes RepID=H8LB11_ENTFU
contig00116|21	1	1	UniRef100_H8LB10 Uncharacterized protein n=170 Tax=Firmicutes RepID=H8LB10_ENTFU
contig00116|22	0	1	UniRef100_H8LB09 Serine/threonine transporter SstT n=150 Tax=Firmicutes RepID=H8LB09_ENTFU
contig00116|23	0	1	UniRef100_R3Y7D5 Uncharacterized protein n=2 Tax=Enterococcus faecium RepID=R3Y7D5_ENTFC
contig00116|24	0	1	UniRef100_C9BWB5 DNA binding protein n=39 Tax=Enterococcus faecium RepID=C9BWB5_ENTFC
contig00116|25	0	1	UniRef100_J6RHA1 Heavy metal-associated domain protein n=47 Tax=Enterococcus faecium RepID=J6RHA1_ENTFC
contig00116|26	0	1	UniRef100_J6X5T1 Cadmium-exporting ATPase n=7 Tax=Enterococcus faecium RepID=J6X5T1_ENTFC
contig00116|27	0	1	UniRef100_D4RGM3 SipR, putative n=4 Tax=Enterococcus faecium RepID=D4RGM3_ENTFC
contig00118|1	0	0	UniRef100_L2HBV4 Uncharacterized protein n=4 Tax=Enterococcus faecium RepID=L2HBV4_ENTFC
contig00118|2	1	0	UniRef100_J6YPJ5 HTH domain protein n=1 Tax=Enterococcus faecium 503 RepID=J6YPJ5_ENTFC
contig00118|3	1	0	UniRef100_H8LE28 TetR/AcrR family transcriptional regulator n=142 Tax=Firmicutes RepID=H8LE28_ENTFU
contig00118|4	1	0	UniRef100_H8LE27 ABC transporter, ATP-binding protein n=195 Tax=Firmicutes RepID=H8LE27_ENTFU
contig00118|5	1	0	UniRef100_H8LE26 Efflux ABC transporter, permease protein n=128 Tax=Firmicutes RepID=H8LE26_ENTFU
contig00118|6	1	0	UniRef100_C9C101 Transcriptional regulator n=23 Tax=Enterococcus faecium RepID=C9C101_ENTFC
contig00118|7	1	0	UniRef100_C9B5L3 Histidine kinase n=110 Tax=Enterococcus RepID=C9B5L3_ENTFC
contig00118|8	1	0	UniRef100_D4QWZ2 Conserved protein n=51 Tax=Enterococcus RepID=D4QWZ2_ENTFC
contig00118|9	1	0	UniRef100_H8LE21 Site-specific tyrosine recombinase XerC-family n=134 Tax=Firmicutes RepID=H8LE21_ENTFU
contig00118|10	1	0	UniRef100_C9C0Z7 AMP-dependent synthetase and ligase n=26 Tax=Enterococcus faecium RepID=C9C0Z7_ENTFC
contig00118|11	1	0	UniRef100_E4I947 Uncharacterized protein n=55 Tax=Firmicutes RepID=E4I947_ENTFC
contig00118|12	1	0	UniRef100_H8LE19 Phosphomethylpyrimidine kinase n=196 Tax=Firmicutes RepID=H8LE19_ENTFU
contig00118|13	1	0	UniRef100_H8LE18 Uncharacterized protein n=199 Tax=Firmicutes RepID=H8LE18_ENTFU
contig00118|14	1	0	UniRef100_H8LE17 UPF0340 protein EFAU004_00917 n=145 Tax=Enterococcus RepID=H8LE17_ENTFU
contig00118|15	1	0	UniRef100_H8LE16 Alpha amylase, catalytic domain protein n=88 Tax=Enterococcus RepID=H8LE16_ENTFU
contig00118|16	1	0	UniRef100_H8LE15 ATP-dependent protease ATP-binding subunit ClpX n=64 Tax=Enterococcus faecium RepID=H8LE15_ENTFU
contig00118|17	1	0	UniRef100_H8LE14 Uncharacterized protein n=65 Tax=Enterococcus faecium RepID=H8LE14_ENTFU
contig00119|1	0	0	UniRef100_I3U2V7 Transposase n=2 Tax=Enterococcus faecium RepID=I3U2V7_ENTFC
contig00120|1	0	0	UniRef100_R2CTE3 Integrase n=1 Tax=Enterococcus faecium EnGen0177 RepID=R2CTE3_ENTFC
contig00121|1	0	1	UniRef100_D0AEQ9 TatD family hydrolase n=32 Tax=Enterococcus faecium RepID=D0AEQ9_ENTFC
contig00121|2	0	1	UniRef100_H8LEQ2 ABC transporter ATPase protein n=161 Tax=Firmicutes RepID=H8LEQ2_ENTFU
contig00121|3	0	1	UniRef100_J7D318 NMT1/THI5-like protein n=7 Tax=Enterococcus faecium RepID=J7D318_ENTFC
contig00121|4	0	1	UniRef100_H8LEQ4 ABC transporter, permease protein n=181 Tax=Firmicutes RepID=H8LEQ4_ENTFU
contig00121|5	0	1	UniRef100_C9B689 Glutathione-disulfide reductase n=23 Tax=Enterococcus faecium RepID=C9B689_ENTFC
contig00121|6	0	1	UniRef100_D0AEQ4 Uncharacterized protein n=25 Tax=Enterococcus faecium RepID=D0AEQ4_ENTFC
contig00121|7	1	1	UniRef100_H8LEQ7 Glycine betaine/carnitine/choline ABC transporter n=193 Tax=Firmicutes RepID=H8LEQ7_ENTFU
contig00121|8	0	1	UniRef100_H8LEQ8 Uncharacterized protein n=195 Tax=Firmicutes RepID=H8LEQ8_ENTFU
contig00121|9	0	1	UniRef100_H8LEQ9 Uncharacterized protein n=173 Tax=Enterococcus RepID=H8LEQ9_ENTFU
contig00121|10	0	1	UniRef100_D0AEQ0 Uncharacterized protein n=25 Tax=Enterococcus faecium RepID=D0AEQ0_ENTFC
contig00121|11	0	1	UniRef100_H8LER1 LacI family sugar-binding transcriptional regulator n=154 Tax=Firmicutes RepID=H8LER1_ENTFU
contig00121|12	0	1	UniRef100_D0AEP8 Uncharacterized protein n=28 Tax=Enterococcus faecium RepID=D0AEP8_ENTFC
contig00121|13	1	1	UniRef100_H8LER3 Uncharacterized protein n=208 Tax=Firmicutes RepID=H8LER3_ENTFU
contig00121|14	1	1	UniRef100_J6KTE3 UPF0316 protein HMPREF1348_00089 n=1 Tax=Enterococcus faecium 505 RepID=J6KTE3_ENTFC
contig00122|1	0	1
contig00122|2	0	1	UniRef100_L2IHW4 Tim44-like protein n=29 Tax=Enterococcus faecium RepID=L2IHW4_ENTFC
contig00122|3	0	1	UniRef100_C9BA81 Predicted protein n=3 Tax=Enterococcus faecium RepID=C9BA81_ENTFC
contig00122|4	0	1	UniRef100_J6Y7C3 Uncharacterized protein (Fragment) n=1 Tax=Enterococcus faecium 510 RepID=J6Y7C3_ENTFC
contig00122|5	0	1	UniRef100_H8LBV4 PTS system, ascorbate-specific IIA component n=86 Tax=Enterococcus RepID=H8LBV4_ENTFU
contig00122|6	0	1	UniRef100_C2H9Q3 PTS system, Lactose/Cellobiose specific IIB subunit n=17 Tax=Enterococcus faecium RepID=C2H9Q3_ENTFC
contig00122|7	0	1	UniRef100_L2HAB9 PTS system ascorbate-specific transporter subunit IIC n=9 Tax=Enterococcus faecium RepID=L2HAB9_ENTFC
contig00122|8	0	1	UniRef100_J5W235 Uncharacterized protein n=28 Tax=Enterococcus faecium RepID=J5W235_ENTFC
contig00122|9	0	1	UniRef100_H8LBV8 Fructose-1,6-bisphosphate aldolase n=125 Tax=Firmicutes RepID=H8LBV8_ENTFU
contig00122|10	0	1	UniRef100_L2IHG6 Uncharacterized protein n=32 Tax=Enterococcus faecium RepID=L2IHG6_ENTFC
contig00122|11	0	1	UniRef100_H8LBW0 Hydrolase, NUDIX family n=155 Tax=Firmicutes RepID=H8LBW0_ENTFU
contig00122|12	0	1	UniRef100_H8LBW1 MarR family transcriptional regulator n=192 Tax=Firmicutes RepID=H8LBW1_ENTFU
contig00122|13	0	1	UniRef100_L2H0T8 GNAT family acetyltransferase n=14 Tax=Enterococcus faecium RepID=L2H0T8_ENTFC
contig00122|14	0	1	UniRef100_H8LBW3 B3/4 domain protein n=134 Tax=Firmicutes RepID=H8LBW3_ENTFU
contig00122|15	0	1	UniRef100_J7D2C7 Uncharacterized protein n=1 Tax=Enterococcus faecium 504 RepID=J7D2C7_ENTFC
contig00122|16	0	1	UniRef100_J5YNP5 Glyoxalase family protein n=79 Tax=Enterococcus RepID=J5YNP5_ENTFC
contig00122|17	0	1	UniRef100_R2PN81 Uncharacterized protein n=1 Tax=Enterococcus faecium EnGen0263 RepID=R2PN81_ENTFC
contig00122|18	0	1	UniRef100_L2I193 Xanthine/uracil permease n=1 Tax=Enterococcus faecium EnGen0014 RepID=L2I193_ENTFC
contig00122|19	0	1	UniRef100_J5W214 Glucan 1,6-alpha-glucosidase n=3 Tax=Enterococcus faecium RepID=J5W214_ENTFC
contig00122|20	0	1	UniRef100_J6RVR2 Transcriptional regulator, MarR family n=1 Tax=Enterococcus faecium ERV26 RepID=J6RVR2_ENTFC
contig00122|21	0	1	UniRef100_J5Z6B3 NADH oxidase domain protein n=1 Tax=Enterococcus faecium P1986 RepID=J5Z6B3_ENTFC
contig00122|22	1	1	UniRef100_H8LBX4 DJ-1/PfpI family protein n=127 Tax=Firmicutes RepID=H8LBX4_ENTFU
contig00122|23	0	1	UniRef100_S4E8V5 Pyridine nucleotide-disulfide oxidoreductase n=2 Tax=Enterococcus faecium RepID=S4E8V5_ENTFC
contig00122|24	1	1	UniRef100_H8LBX6 Helix-turn-helix domain protein n=127 Tax=Firmicutes RepID=H8LBX6_ENTFU
contig00122|25	0	1	UniRef100_S4G048 Glycerol kinase n=1 Tax=Enterococcus faecium OC2A-1 RepID=S4G048_ENTFC
contig00122|26	0	1	UniRef100_S4EJI7 FAD dependent oxidoreductase n=1 Tax=Enterococcus faecium OC2A-1 RepID=S4EJI7_ENTFC
contig00122|27	0	1	UniRef100_H8LBX9 Glycerol uptake facilitator protein n=207 Tax=Firmicutes RepID=H8LBX9_ENTFU
contig00122|28	0	1	UniRef100_L2N5T8 Uncharacterized protein n=2 Tax=Enterococcus faecium RepID=L2N5T8_ENTFC
contig00122|29	0	1	UniRef100_L2IGA6 DNA mismatch repair protein MutS2 n=27 Tax=Enterococcus faecium RepID=L2IGA6_ENTFC
contig00122|30	0	1	UniRef100_L2IHY6 CDP-diacylglycerol-glycerol-3-phosphate 3-phosphatidyltransferase n=27 Tax=Enterococcus faecium RepID=L2IHY6_ENTFC
contig00122|31	0	1	UniRef100_H8LBY3 DsrE/DsrF-like family protein n=208 Tax=Firmicutes RepID=H8LBY3_ENTFU
contig00122|32	1	1	UniRef100_H8LBY4 Regulator protein FrmR n=196 Tax=Firmicutes RepID=H8LBY4_ENTFU
contig00122|33	0	1	UniRef100_L2IFN6 Rhodanese family protein n=27 Tax=Enterococcus faecium RepID=L2IFN6_ENTFC
contig00122|34	0	1	UniRef100_L2IGB2 CoA disulfide reductase n=27 Tax=Enterococcus faecium RepID=L2IGB2_ENTFC
contig00122|35	0	1	UniRef100_L2IHZ0 Uncharacterized protein n=26 Tax=Enterococcus faecium RepID=L2IHZ0_ENTFC
contig00122|36	0	1	UniRef100_L2IFV7 Uncharacterized protein n=27 Tax=Enterococcus faecium RepID=L2IFV7_ENTFC
contig00122|37	0	1	UniRef100_H8LBY8 Integral membrane protein n=121 Tax=Enterococcus RepID=H8LBY8_ENTFU
contig00122|38	0	1	UniRef100_L2I9T0 Poly-beta-1,6 N-acetyl-D-glucosamine synthase n=12 Tax=Enterococcus faecium RepID=L2I9T0_ENTFC
contig00122|39	0	1	UniRef100_L2IGB6 Uncharacterized protein n=27 Tax=Enterococcus faecium RepID=L2IGB6_ENTFC
contig00122|40	0	1	UniRef100_L2IHZ5 LPXTG-domain-containing protein cell wall anchor domain n=29 Tax=Enterococcus faecium RepID=L2IHZ5_ENTFC
contig00122|41	0	1	UniRef100_L2H8X7 UPF0145 protein OGA_04558 n=5 Tax=Enterococcus faecium RepID=L2H8X7_ENTFC
contig00122|42	0	1	UniRef100_L2QXX0 Dihydroxyacetone kinase, phosphotransfer subunit n=58 Tax=Enterococcus faecium RepID=L2QXX0_ENTFC
contig00122|43	0	1	UniRef100_L2IFP7 Dihydroxyacetone kinase, DhaK subunit n=29 Tax=Enterococcus faecium RepID=L2IFP7_ENTFC
contig00122|44	0	1	UniRef100_C9BAC2 Dak phosphatase n=36 Tax=Enterococcus faecium RepID=C9BAC2_ENTFC
contig00122|45	0	1	UniRef100_H8LBZ5 Glucose-6-phosphate 1-dehydrogenase n=199 Tax=Firmicutes RepID=H8LBZ5_ENTFU
contig00122|46	1	1	UniRef100_H8LBZ6 Cyclic nucleotide-binding domain protein n=199 Tax=Firmicutes RepID=H8LBZ6_ENTFU
contig00122|47	0	1	UniRef100_L2H1E8 Tetronasin resistance permease n=10 Tax=Enterococcus faecium RepID=L2H1E8_ENTFC
contig00122|48	0	1	UniRef100_C9BAC6 ABC transporter n=31 Tax=Enterococcus faecium RepID=C9BAC6_ENTFC
contig00122|49	0	1	UniRef100_L2IGC6 TetR family transcriptional regulator n=29 Tax=Enterococcus faecium RepID=L2IGC6_ENTFC
contig00122|50	0	1	UniRef100_J7D0X2 Polysaccharide deacetylase n=5 Tax=Enterococcus faecium RepID=J7D0X2_ENTFC
contig00122|51	0	1	UniRef100_H8LC01 Tyrosine--tRNA ligase n=145 Tax=Enterococcus faecium RepID=H8LC01_ENTFU
contig00122|52	0	1	UniRef100_D4RJW2 Tyrosine decarboxylase n=18 Tax=Firmicutes RepID=D4RJW2_ENTFC
contig00122|53	0	1	UniRef100_R3VPR7 Amino acid permease n=2 Tax=Enterococcus faecium RepID=R3VPR7_ENTFC
contig00122|54	0	1	UniRef100_L2IGD0 Na+/H+ antiporter NhaC n=29 Tax=Enterococcus faecium RepID=L2IGD0_ENTFC
contig00122|55	0	1	UniRef100_L2II06 LacI family transcriptional regulator n=29 Tax=Enterococcus faecium RepID=L2II06_ENTFC
contig00122|56	0	1	UniRef100_L2IFX6 Aldose 1-epimerase n=27 Tax=Enterococcus faecium RepID=L2IFX6_ENTFC
contig00122|57	0	1	UniRef100_C9BAD5 HAD-superfamily hydrolase n=40 Tax=Enterococcus faecium RepID=C9BAD5_ENTFC
contig00122|58	0	1	UniRef100_H8LC08 Glycoside hydrolase, family 65 n=156 Tax=Enterococcus RepID=H8LC08_ENTFU
contig00122|59	0	1	UniRef100_L2IGD5 PTS system, IIBC component n=29 Tax=Enterococcus faecium RepID=L2IGD5_ENTFC
contig00122|60	0	1	UniRef100_J6Z8X6 Uncharacterized protein n=2 Tax=Enterococcus faecium RepID=J6Z8X6_ENTFC
contig00122|61	0	1	UniRef100_J6L817 Endonuclease/exonuclease/phosphatase family protein n=6 Tax=Enterococcus faecium RepID=J6L817_ENTFC
contig00122|62	0	1	UniRef100_UPI0001B8FD8D membrane protein n=1 Tax=Enterococcus faecium RepID=UPI0001B8FD8D
contig00123|1	0	1	UniRef100_S4GC27 Peptide methionine sulfoxide reductase MsrA n=1 Tax=Enterococcus faecium OC2A-1 RepID=S4GC27_ENTFC
contig00123|2	0	1	UniRef100_S4GC27 Peptide methionine sulfoxide reductase MsrA n=1 Tax=Enterococcus faecium OC2A-1 RepID=S4GC27_ENTFC
contig00123|3	0	1	UniRef100_D4SLS7 Putative uncharacterized protein n=1 Tax=Enterococcus faecium E1039 RepID=D4SLS7_ENTFC
contig00123|4	0	1	UniRef100_H8LAY2 Membrane protein n=142 Tax=Enterococcus RepID=H8LAY2_ENTFU
contig00123|5	0	1	UniRef100_H8LAY1 2-dehydropantoate 2-reductase n=161 Tax=Firmicutes RepID=H8LAY1_ENTFU
contig00123|6	0	1	UniRef100_H8LAY0 Uncharacterized protein n=54 Tax=Enterococcus faecium RepID=H8LAY0_ENTFU
contig00123|7	0	1	UniRef100_H8LAX9 Uncharacterized protein n=105 Tax=Firmicutes RepID=H8LAX9_ENTFU
contig00123|8	0	1	UniRef100_C2H9J2 Type I restriction modification DNA specificity domain protein n=64 Tax=Firmicutes RepID=C2H9J2_ENTFC
contig00123|9	1	1	UniRef100_D0AIS3 Uncharacterized protein n=66 Tax=Firmicutes RepID=D0AIS3_ENTFC
contig00123|10	0	1	UniRef100_L2MUW6 Peroxiredoxin, Ohr subfamily n=2 Tax=Enterococcus faecium RepID=L2MUW6_ENTFC
contig00123|11	0	1
contig00123|12	0	0	UniRef100_L2R954 General stress protein GlsB n=1 Tax=Enterococcus faecium EnGen0048 RepID=L2R954_ENTFC
contig00124|1	0	1	UniRef100_J6YIU1 Uncharacterized protein (Fragment) n=1 Tax=Enterococcus faecium 504 RepID=J6YIU1_ENTFC
contig00124|2	0	1	UniRef100_H8LCR9 Uncharacterized protein n=172 Tax=Firmicutes RepID=H8LCR9_ENTFU
contig00124|3	0	1	UniRef100_J6Z9S9 Biotin--[acetyl-CoA-carboxylase] ligase
contig00124|4	0	1	UniRef100_J6L9W3 ABC transporter, ATP-binding protein n=38 Tax=Enterococcus faecium RepID=J6L9W3_ENTFC
contig00124|5	0	1	UniRef100_L2HZX0 Amino acid or sugar ABC transporter permease n=1 Tax=Enterococcus faecium EnGen0014 RepID=L2HZX0_ENTFC
contig00124|6	0	1	UniRef100_S4DVP0 ABC transporter substrate binding protein n=36 Tax=Enterococcus faecium RepID=S4DVP0_ENTFC
contig00124|7	0	1	UniRef100_E4ISB7 Uncharacterized protein n=35 Tax=Enterococcus RepID=E4ISB7_ENTFC
contig00124|8	0	1	UniRef100_E4I4N8 DNA-directed RNA polymerase subunit beta n=47 Tax=Firmicutes RepID=E4I4N8_ENTFC
contig00124|9	0	1	UniRef100_C2HEU8 DNA-directed RNA polymerase n=46 Tax=Enterococcus faecium RepID=C2HEU8_ENTFC
contig00124|10	0	1	UniRef100_J6YIT5 Transcriptional regulator, LacI family n=3 Tax=Enterococcus faecium RepID=J6YIT5_ENTFC
contig00124|11	0	1	UniRef100_L2HZX5 Sucrose phosphorylase n=1 Tax=Enterococcus faecium EnGen0014 RepID=L2HZX5_ENTFC
contig00124|12	0	1	UniRef100_C9BA02 Extracellular solute-binding protein n=3 Tax=Enterococcus faecium RepID=C9BA02_ENTFC
contig00124|13	0	1	UniRef100_D0AI42 Inner membrane ABC transporter permease ycjO n=51 Tax=Enterococcus faecium RepID=D0AI42_ENTFC
contig00124|14	0	1	UniRef100_D4SKH6 Inner membrane ABC transporter permease protein YcjP n=35 Tax=Enterococcus faecium RepID=D4SKH6_ENTFC
contig00124|15	0	1	UniRef100_L2HZX8 Oxidoreductase, zinc-binding dehydrogenase n=1 Tax=Enterococcus faecium EnGen0014 RepID=L2HZX8_ENTFC
contig00124|16	0	1	UniRef100_H8LCH4 AP endonuclease n=127 Tax=Enterococcus RepID=H8LCH4_ENTFU
contig00124|17	0	1	UniRef100_J7D1P5 Oxidoreductase, NAD-binding domain protein n=35 Tax=Enterococcus faecium RepID=J7D1P5_ENTFC
contig00124|18	0	1	UniRef100_H8LCH2 Glycosyl hydrolase family protein n=113 Tax=Enterococcus RepID=H8LCH2_ENTFU
contig00124|19	0	1	UniRef100_J7D1D8 Glycerate kinase domain protein n=3 Tax=Enterococcus faecium RepID=J7D1D8_ENTFC
contig00124|20	0	1	UniRef100_C9B9Z5 Glycerate kinase n=3 Tax=Enterococcus faecium RepID=C9B9Z5_ENTFC
contig00124|21	1	1	UniRef100_H8LCH0 Beta-phosphoglucomutase n=145 Tax=Firmicutes RepID=H8LCH0_ENTFU
contig00124|22	0	1	UniRef100_H8LCG9 Peptide methionine sulfoxide reductase MsrA n=139 Tax=Firmicutes RepID=H8LCG9_ENTFU
contig00124|23	0	1	UniRef100_D4SKI6 Bacterial Peptidase A24 N-domain family n=6 Tax=Enterococcus faecium RepID=D4SKI6_ENTFC
contig00124|24	0	1	UniRef100_C9B9Z1 Carbohydrate kinase n=8 Tax=Enterococcus faecium RepID=C9B9Z1_ENTFC
contig00124|25	1	1	UniRef100_H8LCG6 DNA protection during starvation protein 1 n=205 Tax=Firmicutes RepID=H8LCG6_ENTFU
contig00124|26	1	1	UniRef100_C2HEU1 50S ribosomal protein L13 n=56 Tax=Enterococcus faecium RepID=C2HEU1_ENTFC
contig00124|27	0	1	UniRef100_H8LCG4 30S ribosomal protein S9 n=233 Tax=Firmicutes RepID=H8LCG4_ENTFU
contig00124|28	0	1	UniRef100_L2I0A7 Uncharacterized protein n=4 Tax=Enterococcus faecium RepID=L2I0A7_ENTFC
contig00124|29	0	1	UniRef100_L2I1W4 Bacitracin transport ATP-binding protein BcrA n=1 Tax=Enterococcus faecium EnGen0014 RepID=L2I1W4_ENTFC
contig00124|30	0	1	UniRef100_L2HZZ0 Antibiotic ABC transporter permease n=1 Tax=Enterococcus faecium EnGen0014 RepID=L2HZZ0_ENTFC
contig00124|31	0	1	UniRef100_J7D1G9 Response regulator receiver domain protein n=2 Tax=Enterococcus faecium RepID=J7D1G9_ENTFC
contig00124|32	0	1	UniRef100_L2I2G8 Two-component system sensor histidine kinase n=1 Tax=Enterococcus faecium EnGen0014 RepID=L2I2G8_ENTFC
contig00124|33	0	1	UniRef100_J6LA50 MutS domain V protein n=2 Tax=Enterococcus faecium RepID=J6LA50_ENTFC
contig00124|34	0	1	UniRef100_R2LRR6 Uncharacterized protein n=3 Tax=Enterococcus faecium RepID=R2LRR6_ENTFC
contig00124|35	0	1	UniRef100_L2HZZ6 ABC transporter ATP-binding protein n=1 Tax=Enterococcus faecium EnGen0014 RepID=L2HZZ6_ENTFC
contig00124|36	0	1	UniRef100_H8LBM3 ABC transporter permease n=212 Tax=Enterococcus RepID=H8LBM3_ENTFU
contig00124|37	0	1	UniRef100_D4SKK1 tRNA-dihydrouridine synthase n=15 Tax=Enterococcus faecium RepID=D4SKK1_ENTFC
contig00124|38	0	1	UniRef100_D4SKK2 Oxidoreductase n=6 Tax=Enterococcus faecium RepID=D4SKK2_ENTFC
contig00124|39	0	1	UniRef100_L2I1X5 Branched-chain amino acid transporter n=1 Tax=Enterococcus faecium EnGen0014 RepID=L2I1X5_ENTFC
contig00124|40	0	1	UniRef100_L2I000 Azaleucine resistance protein AzlC n=1 Tax=Enterococcus faecium EnGen0014 RepID=L2I000_ENTFC
contig00124|41	0	1	UniRef100_L2N4M7 Uncharacterized protein n=4 Tax=Enterococcus faecium RepID=L2N4M7_ENTFC
contig00124|42	0	1	UniRef100_J6Z9X3 UbiC transcription regulator-associated domain protein n=1 Tax=Enterococcus faecium 504 RepID=J6Z9X3_ENTFC
contig00124|43	0	1	UniRef100_C9BNH6 PTS system protein n=34 Tax=Enterococcus faecium RepID=C9BNH6_ENTFC
contig00125|1	1	0	UniRef100_C7VI65 Predicted protein n=17 Tax=Enterococcus RepID=C7VI65_ENTFL
contig00125|2	1	0	UniRef100_C7VI64 MJECS11 n=52 Tax=Firmicutes RepID=C7VI64_ENTFL
contig00126|1	0	0	UniRef100_J7CUN0 Transposase n=16 Tax=Enterococcus faecium RepID=J7CUN0_ENTFC
contig00126|2	0	1	UniRef100_L2IFP4 Uncharacterized protein n=4 Tax=Enterococcus faecium RepID=L2IFP4_ENTFC
contig00126|3	0	1	UniRef100_L2IDD5 Uncharacterized protein n=5 Tax=Enterococcus faecium RepID=L2IDD5_ENTFC
contig00126|4	0	1	UniRef100_C2HDB9 Uncharacterized protein n=4 Tax=Enterococcus faecium RepID=C2HDB9_ENTFC
contig00126|5	0	1	UniRef100_C2HDB8 Uncharacterized protein n=11 Tax=Enterococcus faecium RepID=C2HDB8_ENTFC
contig00126|6	0	1	UniRef100_C2HDB7 Uncharacterized protein n=24 Tax=Enterococcus RepID=C2HDB7_ENTFC
contig00126|7	0	1	UniRef100_C2HDB6 Uncharacterized protein n=3 Tax=Enterococcus faecium RepID=C2HDB6_ENTFC
contig00126|8	0	1	UniRef100_C2HDB5 Uncharacterized protein n=5 Tax=Enterococcus faecium RepID=C2HDB5_ENTFC
contig00126|9	0	0	UniRef100_R1XXN9 Uncharacterized protein n=2 Tax=Enterococcus faecium RepID=R1XXN9_ENTFC
contig00126|10	0	0	UniRef100_L2H9L5 Uncharacterized protein n=1 Tax=Enterococcus faecium EnGen0012 RepID=L2H9L5_ENTFC
contig00127|1	1	1	UniRef100_H8LBL3 Rrf2 family protein n=197 Tax=Firmicutes RepID=H8LBL3_ENTFU
contig00127|2	0	1	UniRef100_H8LBL2 NmrA-like family protein n=143 Tax=Firmicutes RepID=H8LBL2_ENTFU
contig00127|3	0	1	UniRef100_L2I1Y4 PTS system, N-acetylglucosamine-specific IIBC component n=1 Tax=Enterococcus faecium EnGen0014 RepID=L2I1Y4_ENTFC
contig00127|4	0	1	UniRef100_J9A3I5 Putative SacPA operon antiterminator n=1 Tax=Enterococcus faecium TX1337RF RepID=J9A3I5_ENTFC
contig00127|5	0	1	UniRef100_C9BNI4 Regulatory protein n=31 Tax=Enterococcus faecium RepID=C9BNI4_ENTFC
contig00127|6	0	1	UniRef100_D4SKM0 Hexapeptide-repeat containing-acetyltransferase n=5 Tax=Enterococcus faecium RepID=D4SKM0_ENTFC
contig00127|7	0	1	UniRef100_H8LBK6 Oxidoreductase, short chain dehydrogenase/reductase family protein n=187 Tax=Firmicutes RepID=H8LBK6_ENTFU
contig00127|8	1	1	UniRef100_H8LBK5 Mannosyl-glycoprotein endo-beta-N-acetylglucosaminidase n=189 Tax=Firmicutes RepID=H8LBK5_ENTFU
contig00127|9	0	1	UniRef100_J6DCL8 Transcriptional regulator, MarR family n=70 Tax=Enterococcus faecium RepID=J6DCL8_ENTFC
contig00127|10	1	1	UniRef100_C9BXG4 Nitroreductase n=158 Tax=Firmicutes RepID=C9BXG4_ENTFC
contig00127|11	0	1	UniRef100_D4SKM7 MsrC n=2 Tax=Enterococcus faecium RepID=D4SKM7_ENTFC
contig00127|12	1	1	UniRef100_E4IBT2 Uncharacterized protein n=49 Tax=Enterococcus faecium RepID=E4IBT2_ENTFC
contig00127|13	0	1	UniRef100_H8LBK0 Transcriptional regulator, PadR family n=195 Tax=Enterococcus RepID=H8LBK0_ENTFU
contig00127|14	0	1	UniRef100_J7CXU5 Transporter, major facilitator family protein n=1 Tax=Enterococcus faecium 504 RepID=J7CXU5_ENTFC
[truncated: 604 more rows]
