# Supplementary material for: Co-diversification of Enterococcus faecium Core Genomes and PBP5: Evidences of pbp5 Horizontal Transfer
Source: Front Microbiol. 2016 Oct 6;7:1581. doi: 10.3389/fmicb.2016.01581 (PMC5053079; doi:10.3389/fmicb.2016.01581)
Supplement: Supplementary file 4 [file Table_4.XLSX]

## Sheet: Table S4
	Table S4 - Annotation of transferable region of E. faecium GEHPH2.1 using Best BLAST Hit and E. faecium DO as a reference strain
	E. faecium GEHPH2.1	E. faecium HPH2	E. faecium GE1	Best BLAST Hit Annotation	E. faecium DO Annotation	E. faecium DO GenBank accession no.	GC content (%)
	contig00158|94	1	0	UniRef100_H8LEC1 X-Pro dipeptidyl-peptidase n=171 Tax=Firmicutes RepID=H8LEC1_ENTFU	S9 family peptidase (Ch) CDS 747	YP_006375905	39.9
	contig00158|93	1	0	UniRef100_S4EMS2 Glyceraldehyde-3-phosphate dehydrogenase, type I n=41 Tax=Enterococcus RepID=S4EMS2_ENTFC	gapA (ch)	YP_006375906	40.5
	contig00158|92	1	0	UniRef100_H8LEB9 GTPase obg n=138 Tax=Firmicutes RepID=H8LEB9_ENTFU	cgtA (Ch)	YP_006375907	45.1
	contig00158|91	1	0	UniRef100_H8LEB8 Uncharacterized protein n=209 Tax=Firmicutes RepID=H8LEB8_ENTFU	HP (Ch) CDS 748	YP_006375908	40.1
	contig00158|89	1	0	UniRef100_H8LEB7 Ribonuclease Z n=200 Tax=Firmicutes RepID=H8LEB7_ENTFU	rnz (Ch)	YP_006375909	40.6
	contig00158|88	1	0	UniRef100_C9B5V5 Short chain dehydrogenase/reductase n=49 Tax=Enterococcus RepID=C9B5V5_ENTFC	Dehydrogenase (Ch) CDS 749	YP_006375910	41.4
	contig00158|87	1	0	UniRef100_C9B5V4 Predicted protein n=55 Tax=Enterococcus faecium RepID=C9B5V4_ENTFC	HP (Ch) CDS 750	YP_006375911	38.3
	contig00158|86	1	0	UniRef100_L2NQR6 Single-stranded-DNA-specific exonuclease RecJ n=2 Tax=Enterococcus faecium RepID=L2NQR6_ENTFC	recJ (Ch)	YP_006375912	40.8
	contig00158|85	1	0	UniRef100_H8LEB3 Adenine phosphoribosyltransferase n=229 Tax=Firmicutes RepID=H8LEB3_ENTFU	apt (Ch)	YP_006375913	41.9
	contig00158|84	1	0	UniRef100_E4J2D5 LexA repressor n=21 Tax=Enterococcus faecium RepID=E4J2D5_ENTFC	lexA (Ch)	YP_006375915	42.7
	contig00158|83	1	0	UniRef100_H8LEB0 UPF0291 protein EFAU004_01010 n=178 Tax=Firmicutes RepID=H8LEB0_ENTFU	HP (Ch) CDS 752	YP_006375916	39.3
	contig00158|82	1	0	UniRef100_J6Z718 Transketolase n=8 Tax=Enterococcus faecium RepID=J6Z718_ENTFC	tktA (Ch)	YP_006375917	42.5
	contig00158|81	0	0	UniRef100_C9BZP1 Transposase n=119 Tax=Firmicutes RepID=C9BZP1_ENTFC	ISEfa4 (IS200/IS605 family)	YP_006377716	32.6
	contig00158|79	0	0	UniRef100_L2MTX1 Uncharacterized protein n=1 Tax=Enterococcus faecium EnGen0025 RepID=L2MTX1_ENTFC	ΔamiC (Ch)	YP_006375918	41
	contig00158|77	1	0	UniRef100_S5V6G7 Cysteine synthase A n=1 Tax=Enterococcus faecium Aus0085 RepID=S5V6G7_ENTFC	cysteine synthase A (Ch) (Low homology probably)	YP_006375920/19	41.1
	contig00158|76	1	1	UniRef100_H8LEA5 Transcriptional regulator, Fur family n=220 Tax=Firmicutes RepID=H8LEA5_ENTFU	fur2 (Ch)	YP_006375921	37.6
	contig00158|75	1	0	UniRef100_L2MTW4 NADH oxidase n=3 Tax=Enterococcus faecium RepID=L2MTW4_ENTFC	nox (Ch)	YP_006375922	38.7
	contig00158|74	1	0	UniRef100_H8LEA3 Uncharacterized protein n=103 Tax=Firmicutes RepID=H8LEA3_ENTFU	HP (Ch) CDS 754	YP_006375923	35.7
	contig00158|73	1	0	UniRef100_E4IAX4 Transcriptional regulator, MarR family n=34 Tax=Enterococcus faecium RepID=E4IAX4_ENTFC	marR (Ch)	YP_006375924	32.6
	contig00158|72	1	0	UniRef100_H8LEA1 Major facilitator superfamily transporter n=99 Tax=Firmicutes RepID=H8LEA1_ENTFU	MFS transporter (Ch) CDS 755	YP_006375925	39.2
	contig00158|71	1	0	UniRef100_H8LEA0 DnaD and phage-associated domain protein n=198 Tax=Firmicutes RepID=H8LEA0_ENTFU	dnaD (Ch)	YP_006375926	36.2
	contig00158|70	1	0	UniRef100_H8LE99 Endonuclease III n=129 Tax=Firmicutes RepID=H8LE99_ENTFU	nth (h)	YP_006375927	41.9
	contig00158|69	1	0	UniRef100_E4IAX0 Uncharacterized protein n=52 Tax=Enterococcus faecium RepID=E4IAX0_ENTFC	HP (Ch) CDS 756	YP_006375928	26.4
	contig00158|68	1	0	UniRef100_H8LE97 Penicillin-binding protein 1A n=107 Tax=Firmicutes RepID=H8LE97_ENTFU	ponA	YP_006375929	42.1
	contig00158|67	1	1	UniRef100_H8LE96 Holliday junction resolvase RecU n=141 Tax=Firmicutes RepID=H8LE96_ENTFU	recU (Ch)	YP_006375930	39.5
	contig00158|65	1	1	UniRef100_J8ZL23 Cell cycle protein GpsB n=7 Tax=Enterococcus RepID=J8ZL23_ENTFC	divIVA2 (CH)	YP_006375932	36.1
	contig00158|64	0	1	UniRef100_D4SK72 Methyltransferase n=3 Tax=Enterococcus faecium RepID=D4SK72_ENTFC	methyltransferase (Ch) CDS 758	YP_006375933	41
	contig00158|63	0	1	UniRef100_H8LE92 Carboxypeptidase Taq metallopeptidase n=169 Tax=Firmicutes RepID=H8LE92_ENTFU	peptidase (Ch) CDS 759	YP_006375934	37
	contig00158|62	0	1	UniRef100_H8LE91 HD domain-containing protein n=200 Tax=Firmicutes RepID=H8LE91_ENTFU	phosphohydrolase (Ch) CDS 760	YP_006375935	39.8
	contig00158|61	0	1	UniRef100_J6EDE4 Putative 8-amino-7-oxononanoate synthase n=1 Tax=Enterococcus faecium ERV161 RepID=J6EDE4_ENTFC	kbl (Ch)	YP_006375936	39.2
	contig00158|60	0	1	UniRef100_D4SK76 Epimerase/reductase, putative n=3 Tax=Enterococcus faecium RepID=D4SK76_ENTFC	galE2 (Ch)	YP_006375937	40.8
	contig00158|59	0	1	UniRef100_S4EFC0 Putative serine/threonine exchanger SteT n=1 Tax=Enterococcus faecium SD1C-2 RepID=S4EFC0_ENTFC	APCtransporter (Ch) CDS 761	YP_006375938	41.2
	contig00158|58	0	1	UniRef100_L2HCD9 Uncharacterized protein n=12 Tax=Enterococcus faecium RepID=L2HCD9_ENTFC	MP (Ch) CDS 762	YP_006375939	35.8
	contig00158|57	0	1	UniRef100_D4RG09 Permease n=23 Tax=Enterococcus faecium RepID=D4RG09_ENTFC	permease (vanZ family) (Ch) CDS 763	YP_006375940	36.9
	contig00158|56	0	1	UniRef100_H8LE84 DEAD-box ATP dependent DNA helicase n=176 Tax=Firmicutes RepID=H8LE84_ENTFU	rhlB (Ch)	YP_006375941	38.1
	contig00158|55	0	1	UniRef100_J6L2G7 Acetyltransferase, GNAT family n=101 Tax=Enterococcus RepID=J6L2G7_ENTFC	elaA (Ch)	YP_006375942	38.9
	contig00158|53	0	1	UniRef100_D4SK82 Alanine--tRNA ligase n=5 Tax=Enterococcus faecium RepID=D4SK82_ENTFC	alaS (Ch)	YP_006375943	39.9
	contig00158|52	0	1	UniRef100_H8LE81 Integral membrane protein n=195 Tax=Firmicutes RepID=H8LE81_ENTFU	MP (Ch) CDS 764	YP_006375944	40.9
	contig00158|51	0	1	UniRef100_R3Y9F4 Cation diffusion facilitator family transporter n=2 Tax=Enterococcus faecium RepID=R3Y9F4_ENTFC	HP (Ch) CDS 765	YP_006375945	36.3
	contig00158|50	0	1	UniRef100_C9B5R7 RNase H n=13 Tax=Enterococcus faecium RepID=C9B5R7_ENTFC	rnhA (Ch)	YP_006375946	37.2
	contig00158|49	0	1	UniRef100_H8LE78 Uncharacterized protein n=201 Tax=Firmicutes RepID=H8LE78_ENTFU	ebsA (Ch)	YP_006375947	34
	contig00158|48	1	1	UniRef100_D4QWT8 Cold-shock protein n=59 Tax=Enterococcus RepID=D4QWT8_ENTFC	cspC (Ch)	YP_006375948	38.7
	contig00158|46	0	1	UniRef100_J6YWS9 Formate--tetrahydrofolate ligase n=1 Tax=Enterococcus faecium 509 RepID=J6YWS9_ENTFC	fhs (Ch)	YP_006375949	41.9
	contig00158|45	1	0	UniRef100_C9B5R3 Predicted protein n=1 Tax=Enterococcus faecium 1,231,501 RepID=C9B5R3_ENTFC	HP (Ch) CDS 766	YP_006375950	36.4
	contig00158|44	0	1	UniRef100_H8LE74 CBS domain pair protein n=195 Tax=Firmicutes RepID=H8LE74_ENTFU	HP (Ch) CDS 767	YP_006375951	38.3
	contig00158|43	0	1	UniRef100_J6YFW6 Lipoprotein signal peptidase n=6 Tax=Enterococcus faecium RepID=J6YFW6_ENTFC	lpsA (Ch)	YP_006375952	36.1
	contig00158|42	0	1	UniRef100_J7CZX4 Pseudouridine synthase n=3 Tax=Enterococcus faecium RepID=J7CZX4_ENTFC	rluD (Ch)	YP_006375953	41.6
	contig00158|41	0	1	UniRef100_J6Z6Y5 Bifunctional protein PyrR n=1 Tax=Enterococcus faecium 504 RepID=J6Z6Y5_ENTFC	pyrR(Ch)	YP_006375954	40.1
	contig00158|40	0	1	UniRef100_D4SK94 Uracil permease n=6 Tax=Enterococcus faecium RepID=D4SK94_ENTFC	pyrP (Ch)	YP_006375955	41.5
	contig00158|39	0	1	UniRef100_H8LE69 Aspartate carbamoyltransferase n=205 Tax=Firmicutes RepID=H8LE69_ENTFU	pyrB (Ch)	YP_006375956	42.4
	contig00158|38	0	1	UniRef100_J6YFW2 Dihydroorotase n=4 Tax=Enterococcus faecium RepID=J6YFW2_ENTFC	pyrC (Ch)	YP_006375957	42.8
	contig00158|37	0	1	UniRef100_H8LE67 Carbamoyl-phosphate synthase small chain n=176 Tax=Firmicutes RepID=H8LE67_ENTFU	carA (Ch)	YP_006375958	40.7
	contig00158|36	0	1	UniRef100_D4SK98 Carbamoyl-phosphate synthase large chain n=4 Tax=Enterococcus faecium RepID=D4SK98_ENTFC	carB (Ch)	YP_006375959	40.9
	contig00158|35	0	1	UniRef100_L2IBE1 Dihydroorotate dehydrogenase B (NAD(+)), electron transfer subunit n=4 Tax=Enterococcus faecium RepID=L2IBE1_ENTFC	pyrK (Ch)	YP_006375960	40.7
	contig00158|34	0	1	UniRef100_D4SKA0 Dihydroorotate dehydrogenase n=15 Tax=Enterococcus faecium RepID=D4SKA0_ENTFC	pyrD (Ch)	YP_006375961	43.9
	contig00158|33	0	1	UniRef100_L2NCL3 Orotidine 5'-phosphate decarboxylase n=10 Tax=Enterococcus faecium RepID=L2NCL3_ENTFC	pyrF (Ch)	YP_006375962	41.3
	contig00158|32	0	1	UniRef100_H8LE62 Orotate phosphoribosyltransferase n=203 Tax=Firmicutes RepID=H8LE62_ENTFU	pyrE (Ch)	YP_006375963	39.2
	contig00158|31	1	1	UniRef100_E4IAY5 Uncharacterized protein n=56 Tax=Enterococcus RepID=E4IAY5_ENTFC	HP (Ch) CDS 768	YP_006375964	31.4
	contig00158|30	0	1	UniRef100_H8LE61 HD domain protein n=217 Tax=Enterococcus RepID=H8LE61_ENTFU	phosphohydrolase (Ch) CDS 769	YP_006375965	37.5
	contig00158|29	0	1	UniRef100_D4SKA4 Carbonic anhydrase n=13 Tax=Enterococcus faecium RepID=D4SKA4_ENTFC	Carbonic anhydrase (Ch) CDS 770	YP_006375966	40.3
	contig00158|28	0	1	UniRef100_L2IDJ2 LysR family transcriptional regulator n=11 Tax=Enterococcus faecium RepID=L2IDJ2_ENTFC	LysR transriptional regulator (Ch) CDS 771	YP_006375967	41.1
	contig00158|27	0	1	UniRef100_J6L2A0 Fibronectin-binding protein A n=5 Tax=Enterococcus faecium RepID=J6L2A0_ENTFC	pavA (Ch)	YP_006375969	39.3
	contig00158|26	0	1	UniRef100_L2IB53 Uncharacterized protein n=12 Tax=Enterococcus faecium RepID=L2IB53_ENTFC	HP (Ch) CDS 774	YP_006375971	37
	contig00158|25	0	1	UniRef100_D0AF93 Uncharacterized protein n=42 Tax=Enterococcus faecium RepID=D0AF93_ENTFC	ABC transporter (Ch) CDS 775	YP_006375972	40.6
	contig00158|24	1	1	UniRef100_H8LE54 Amino acid or sugar ABC transport system, permease protein n=168 Tax=Firmicutes RepID=H8LE54_ENTFU	HP (Ch) CDS 776	YP_006375973	41.6
	contig00158|23	0	1	UniRef100_D4RGT0 ABC transporter, ATP-binding protein n=13 Tax=Enterococcus faecium RepID=D4RGT0_ENTFC	ABC transporter (Ch) CDS 777	YP_006375974	39.7
	contig00158|22	0	1	UniRef100_D4SKB1 Shikimate dehydrogenase n=11 Tax=Enterococcus faecium RepID=D4SKB1_ENTFC	aroE (Ch)	YP_006375975	40.4
	contig00158|21	0	0	UniRef100_H8LE51 Transcriptional regulator, PSR protein n=132 Tax=Enterococcus RepID=H8LE51_ENTFU	msrR (Ch)	YP_006375976	40.7
	contig00158|19	0	1	UniRef100_D0AF98 Uncharacterized protein n=62 Tax=Enterococcus faecium RepID=D0AF98_ENTFC	Glyxalase (Ch) CDS 779 (smaller)	YP_006375978	41.1
	contig00158|18	0	1	UniRef100_L2IBC7 DNA topoisomerase n=12 Tax=Enterococcus faecium RepID=L2IBC7_ENTFC	topA2 (Ch)	YP_006375979	38.2
	contig00158|17	0	1	UniRef100_D0AFA1 Uncharacterized protein n=86 Tax=Enterococcus faecium RepID=D0AFA1_ENTFC	HP (Ch) CDS 780	YP_006375980	35.3
	contig00158|16	0	1	UniRef100_L2I7G9 Addiction module antidote n=18 Tax=Enterococcus faecium RepID=L2I7G9_ENTFC	AbrB transcriptor regulator (Ch) CDS 781	YP_006375981	32.9
	contig00158|15	0	1	UniRef100_D4RFQ1 Death-on-curing family protein n=11 Tax=Enterococcus faecium RepID=D4RFQ1_ENTFC	Death-on-curing family protein (Ch) CDS 782	YP_006375982	35.3
	contig00158|13	1	0	UniRef100_H8LE45 L-lactate dehydrogenase n=204 Tax=Firmicutes RepID=H8LE45_ENTFU	dehydrogenase (Ch) CDS 783	YP_006375983	38.3
					ComG protein 5	YP_006375984	28.7
	contig00158|12	1	0	UniRef100_C9B5N1 Helix-turn-helix domain-containing protein n=6 Tax=Enterococcus faecium RepID=C9B5N1_ENTFC	araC transcriprional regulator (Ch) CDS 785	YP_006375985	33.7
	contig00158|11	1	0	UniRef100_E4I5F7 Uncharacterized protein n=43 Tax=Enterococcus faecium RepID=E4I5F7_ENTFC	HP (Ch) CDS 786	YP_006375986	35.4
	contig00158|10	1	0	UniRef100_I3U1W7 MFS family major facilitator transporter n=13 Tax=Enterococcus faecium RepID=I3U1W7_ENTFC	MFS transporter (Ch) CDS 787	YP_006375987	38.8
	contig00158|9	1	0	UniRef100_D4QWX6 Alpha-L-rhamnosidase n=21 Tax=Enterococcus faecium RepID=D4QWX6_ENTFC	Alpha-L-rhamnosidase (Ch) CDS 788	YP_006375988	37.1
	contig00158|8	1	0	UniRef100_H8LE39 PTS system, ascorbate-specific IIC component n=125 Tax=Firmicutes RepID=H8LE39_ENTFU	PTS system (Ch) CDS 789	YP_006375989	40.4
	contig00158|7	1	0	UniRef100_H8LE38 PTS system, ascorbate-specific IIB component n=189 Tax=Firmicutes RepID=H8LE38_ENTFU	PTS system (Ch) CDS 790	YP_006375990	36.1
	contig00158|6	1	0	UniRef100_E4IQW8 Phosphoenolpyruvate-dependent sugar phosphotransferase system, EIIA 2 n=36 Tax=Enterococcus faecium RepID=E4IQW8_ENTFC	BglG antiterminator (Ch) CDS 791	YP_006375991	38.3
	contig00158|5	1	0	UniRef100_H8LE36 Uncharacterized protein n=201 Tax=Firmicutes RepID=H8LE36_ENTFU	HP (Ch) CDS 793	YP_006375993	35.3
	contig00158|4	1	0	UniRef100_H8LE35 Oxidoreductase family, NAD-binding Rossmann fold protein n=132 Tax=Firmicutes RepID=H8LE35_ENTFU	dehydrogenase (Ch) CDS 794	YP_006375994	35.4
	contig00158|3	1	0	UniRef100_E4I5E9 Uncharacterized protein n=46 Tax=Firmicutes RepID=E4I5E9_ENTFC	HP (Ch) CDS 795	YP_006375995	29.8
	contig00158|2	1	0	UniRef100_J7B871 Transcriptional regulator, RpiR family n=31 Tax=Enterococcus RepID=J7B871_ENTFC	rpiR (Ch)	YP_006375996	37
	contig00158|1	1	0	UniRef100_H8LE33 Peptidase C60 n=134 Tax=Firmicutes RepID=H8LE33_ENTFU	srtC1 (Ch)	YP_006375997	39.5
	contig00118|1	0	0	UniRef100_L2HBV4 Uncharacterized protein n=4 Tax=Enterococcus faecium RepID=L2HBV4_ENTFC	Δpilus (Ch) CDS 797	YP_006376000	38.4
	contig00118|2	1	0	UniRef100_J6YPJ5 HTH domain protein n=1 Tax=Enterococcus faecium 503 RepID=J6YPJ5_ENTFC	ebpR (Ch)	YP_006376001	34.1
	contig00118|3	1	0	UniRef100_H8LE28 TetR/AcrR family transcriptional regulator n=142 Tax=Firmicutes RepID=H8LE28_ENTFU	regulator (Ch) CDS 798	YP_006376002	36.7
	contig00118|4	1	0	UniRef100_H8LE27 ABC transporter, ATP-binding protein n=195 Tax=Firmicutes RepID=H8LE27_ENTFU	ABC transporter (Ch) CDS 799	YP_006376003	36.4
	contig00118|5	1	0	UniRef100_H8LE26 Efflux ABC transporter, permease protein n=128 Tax=Firmicutes RepID=H8LE26_ENTFU	ABC transporter (Ch) CDS 800	YP_006376004	38.6
	contig00118|6	1	0	UniRef100_C9C101 Transcriptional regulator n=23 Tax=Enterococcus faecium RepID=C9C101_ENTFC	ciaR (Ch)	YP_006376005	34.7
	contig00118|7	1	0	UniRef100_C9B5L3 Histidine kinase n=110 Tax=Enterococcus RepID=C9B5L3_ENTFC	ciaH (Ch)	YP_006376006	36.4
	contig00118|8	1	0	UniRef100_D4QWZ2 Conserved protein n=51 Tax=Enterococcus RepID=D4QWZ2_ENTFC	HP (Ch) CDS 801	YP_006376007	39.2
	contig00118|9	1	0	UniRef100_H8LE21 Site-specific tyrosine recombinase XerC-family n=134 Tax=Firmicutes RepID=H8LE21_ENTFU	integrase (Ch) CDS 802	YP_006376008	35.1
	contig00118|10	1	0	UniRef100_C9C0Z7 AMP-dependent synthetase and ligase n=26 Tax=Enterococcus faecium RepID=C9C0Z7_ENTFC	ligase (Ch) CDS 803	YP_006376009	38.9
	contig00118|11	1	0	UniRef100_E4I947 Uncharacterized protein n=55 Tax=Firmicutes RepID=E4I947_ENTFC	HP (Ch) CDS 804	YP_006376010	24.8
	contig00118|12	1	0	UniRef100_H8LE19 Phosphomethylpyrimidine kinase n=196 Tax=Firmicutes RepID=H8LE19_ENTFU	thiD2 (Ch)	YP_006376011	37.9
	contig00118|13	1	0	UniRef100_H8LE18 Uncharacterized protein n=199 Tax=Firmicutes RepID=H8LE18_ENTFU	HP (Ch) CDS 805	YP_006376012	42.4
	contig00118|14	1	0	UniRef100_H8LE17 UPF0340 protein EFAU004_00917 n=145 Tax=Enterococcus RepID=H8LE17_ENTFU	ywlG (Ch)	YP_006376013	42.5
	contig00118|15	1	0	UniRef100_H8LE16 Alpha amylase, catalytic domain protein n=88 Tax=Enterococcus RepID=H8LE16_ENTFU	malA (Ch)	YP_006376014	38
	contig00118|16	1	0	UniRef100_H8LE15 ATP-dependent protease ATP-binding subunit ClpX n=64 Tax=Enterococcus faecium RepID=H8LE15_ENTFU	HP (Ch) CDS 806	YP_006376015	40
	contig00118|17	1	0	UniRef100_H8LE14 Uncharacterized protein n=65 Tax=Enterococcus faecium RepID=H8LE14_ENTFU	HP (Ch) CDS 807	YP_006376016	37.1
	contig00058|1	1	0	UniRef100_H8LE12 EDD domain protein, DegV family n=133 Tax=Firmicutes RepID=H8LE12_ENTFU	DegV family (ch) CDS 808	YP_006376017	37.8
	contig00058|2	1	0	UniRef100_H8LE11 Polysaccharide biosynthesis family protein n=143 Tax=Firmicutes RepID=H8LE11_ENTFU	MATE superfamily (Ch) CDS 809	YP_006376018	38.8
	contig00058|3	1	0	UniRef100_H8LE10 Branched-chain amino acid transport protein n=201 Tax=Firmicutes RepID=H8LE10_ENTFU	azlD (Ch)	YP_006376019	40.3
	contig00058|4	1	0	UniRef100_C9BJ08 Branched-chain amino acid transporter n=164 Tax=Firmicutes RepID=C9BJ08_ENTFC	azlC (Ch)	YP_006376020	40.4
	contig00058|5	1	0	UniRef100_H8LE08 Cation diffusion facilitator family transporter n=205 Tax=Firmicutes RepID=H8LE08_ENTFU	HP (Ch) CDS 810	YP_006376021	39.9
	contig00058|6	1	0	UniRef100_H8LE07 Uncharacterized protein n=99 Tax=Enterococcus RepID=H8LE07_ENTFU	HP (Ch) CDS 811	YP_006376022	35.6
	contig00058|7	1	0	UniRef100_H8LE06 Uncharacterized protein n=198 Tax=Firmicutes RepID=H8LE06_ENTFU	MP (Ch) CDS 812	YP_006376023	37.2
	contig00058|8	1	0	UniRef100_H8LE05 Uncharacterized protein n=181 Tax=Firmicutes RepID=H8LE05_ENTFU	HP (Ch) CDS 813	YP_006376024	37
	contig00058|9	1	0	UniRef100_H8LE04 Uncharacterized protein n=136 Tax=Firmicutes RepID=H8LE04_ENTFU	HP (Ch) CDS 815	YP_006376026	38.6
	contig00058|10	1	0	UniRef100_H8LE03 Uncharacterized protein n=209 Tax=Firmicutes RepID=H8LE03_ENTFU	HP (Ch) CDS 816	YP_006376027	35.4
	contig00058|11	1	0	UniRef100_H8LE02 ATP-dependent Zn protease n=153 Tax=Enterococcus RepID=H8LE02_ENTFU	Zn protease (Ch) CDS 817	YP_006376028	38.8
	contig00058|12	1	0	UniRef100_H8LE01 Na dependent nucleoside transporter, NupC family n=152 Tax=Firmicutes RepID=H8LE01_ENTFU	nupC (Ch)	YP_006376029	37.4
	contig00058|13	0	0	UniRef100_H8LE00 Guanylate kinase n=151 Tax=Firmicutes RepID=H8LE00_ENTFU	kdpA (Ch)	YP_006376030	37.5
	contig00058|14	1	0	UniRef100_C9BT11 Acetyltransferase n=96 Tax=Enterococcus RepID=C9BT11_ENTFC	acetyltrabsferase (Ch) CDS 818	YP_006376031	38.2
	contig00058|15	1	0	UniRef100_J6YHG4 Uncharacterized protein n=51 Tax=Enterococcus faecium RepID=J6YHG4_ENTFC	HP (Ch) CDS 819	YP_006376032	39.1
	contig00058|16	1	0	UniRef100_H8LDZ7 Uncharacterized protein n=79 Tax=Enterococcus RepID=H8LDZ7_ENTFU	HP (Ch) CDS 820	YP_006376033	39.1
	contig00058|17	1	0	UniRef100_H8LDZ6 Amino acid ABC transporter, amino acid-binding/permease n=153 Tax=Enterococcus RepID=H8LDZ6_ENTFU	ABC transporter (Ch) CDS 821	YP_006376034	39.7
	contig00058|18	1	0	UniRef100_J6L6Z4 ABC transporter, substrate-binding protein, family 3 n=64 Tax=Enterococcus faecium RepID=J6L6Z4_ENTFC	ABC transporter (Ch) CDS 822	YP_006376035	35.4
	contig00058|19	1	0	UniRef100_S4EW44 Amidase n=1 Tax=Enterococcus faecium SD1C-2 RepID=S4EW44_ENTFC	amidase (Ch) CDS 823	YP_006376036	42.4
	contig00058|20	1	0	UniRef100_E4I7Z7 Dihydroorotate oxidase n=45 Tax=Enterococcus faecium RepID=E4I7Z7_ENTFC	pyrD2 (Ch)	YP_006376037	39.1
	contig00058|21	1	0	UniRef100_S4EMF4 Lysis protein n=1 Tax=Enterococcus faecium SD1C-2 RepID=S4EMF4_ENTFC	lipoprotein (Ch) CDS 824	YP_006376038	37.4
	contig00058|22	1	0	UniRef100_H8LDZ1 Cyclopropane-fatty-acyl-phospholipid synthase n=97 Tax=Enterococcus RepID=H8LDZ1_ENTFU	cfa (Ch)	YP_006376039	36.6
	contig00058|23	1	0	UniRef100_H8LDZ0 Integral membrane protein n=138 Tax=Firmicutes RepID=H8LDZ0_ENTFU	partial MP (Ch) CDS 825	YP_006376041	37.6
	contig00058|24	1	0	UniRef100_H8LDY9 ABC transporter, permease protein n=179 Tax=Firmicutes RepID=H8LDY9_ENTFU	malD (Ch)	YP_006376042	38.6
	contig00058|25	1	0	UniRef100_H8LDY8 ABC transporter, permease protein n=138 Tax=Firmicutes RepID=H8LDY8_ENTFU	malC (Ch)	YP_006376043	38.2
	contig00058|26	1	0	UniRef100_J7D0P8 Maltodextrin-binding protein MdxE n=41 Tax=Enterococcus faecium RepID=J7D0P8_ENTFC	malX (Ch)	YP_006376044	39.4
	contig00058|27	1	0	UniRef100_H8LDY6 Alpha amylase, catalytic domain protein n=87 Tax=Enterococcus RepID=H8LDY6_ENTFU	nplT (Ch)	YP_006376045	37.5
	contig00058|28	1	0	UniRef100_C9C9M8 Integral membrane protein n=42 Tax=Enterococcus faecium RepID=C9C9M8_ENTFC	HP (Ch) CDS 826	YP_006376046	36.5
	contig00058|29	1	0	UniRef100_H8LDY4 MerR family transcriptional regulator n=95 Tax=Enterococcus RepID=H8LDY4_ENTFU	merR (Ch) CDS 828	YP_006376048	35.6
	contig00058|30	1	0	UniRef100_H8LDY3 Peroxiredoxin, Ohr family protein n=175 Tax=Firmicutes RepID=H8LDY3_ENTFU	osmC (Ch)	YP_006376049	39.7
	contig00058|31	1	0	UniRef100_H8LDY2 DNA-binding transcriptional repressor MarR n=85 Tax=Enterococcus RepID=H8LDY2_ENTFU	marR2 (Ch)	YP_006376050	38.1
	contig00058|32	1	0	UniRef100_U2NB72 Membrane protein n=31 Tax=Enterococcus faecium RepID=U2NB72_ENTFC	MP (Ch) CDS 829	YP_006376051	34.8
	contig00081|72	0	0	UniRef100_C9BT30 Cell wall surface adhesion protein n=10 Tax=Enterococcus faecium RepID=C9BT30_ENTFC	Δfms22 (Ch)	YP_006376052	40.8
	contig00081|71	1	0	UniRef100_H8LDX9 M protein trans-acting positive regulator n=104 Tax=Enterococcus RepID=H8LDX9_ENTFU	regulator ( Ch) CDS 830	YP_006376053	31.9
	contig00081|70	1	0	UniRef100_H8LDX8 Mannonate dehydratase n=98 Tax=Enterococcus RepID=H8LDX8_ENTFU	uxuA (Ch)	YP_006376054	39.6
	contig00081|69	1	0	UniRef100_H8LDX7 Mannitol dehydrogenase protein n=80 Tax=Enterococcus faecium RepID=H8LDX7_ENTFU	uxuB (Ch)	YP_006376055	38.3
	contig00081|68	1	0	UniRef100_H8LDX6 Transcriptional regulator, GntR family n=187 Tax=Firmicutes RepID=H8LDX6_ENTFU	kdgR (Ch)	YP_006376056	39.5
	contig00081|67	1	0	UniRef100_H8LDX5 Alkyl hydroperoxide reductase, C subunit n=188 Tax=Firmicutes RepID=H8LDX5_ENTFU	ahpC (Ch)	YP_006376057	38.5
	contig00081|66	1	0	UniRef100_I3U238 Peroxiredoxin subunit F n=86 Tax=Firmicutes RepID=I3U238_ENTFC	ahpF (Ch)	YP_006376058	39
	contig00081|65	1	0	UniRef100_H8LDX3 Uncharacterized protein n=193 Tax=Firmicutes RepID=H8LDX3_ENTFU	HP (Ch) CDS 831	YP_006376059	37.6
	contig00081|64	1	0	UniRef100_H8LDX2 Uncharacterized protein n=133 Tax=Firmicutes RepID=H8LDX2_ENTFU	HP (Ch) CDS 832	YP_006376060	35.8
	contig00081|63	1	0	UniRef100_J6YHE4 Na+/H+ antiporter n=68 Tax=Enterococcus faecium RepID=J6YHE4_ENTFC	Na+/H+ transporter (Ch) CDS 833	YP_006376061	36.3
	contig00081|62	1	0	UniRef100_M1RTD4 Penicillin-binding protein 5 n=1 Tax=Enterococcus faecium RepID=M1RTD4_ENTFC	pbp5 (Ch)	YP_006376062	39.8
	contig00081|61	1	0	UniRef100_C9BT41 Cell envelope transcriptional attenuator n=34 Tax=Enterococcus faecium RepID=C9BT41_ENTFC	psr (Ch)	YP_006376064	38.1
	contig00081|60	1	0	UniRef100_H8LDW5 Cell cycle protein, FtsW/RodA/SpoVE family n=76 Tax=Enterococcus faecium RepID=H8LDW5_ENTFU	ftsW3 (Ch)	YP_006376065	38.3
	contig00081|59	1	0	UniRef100_H8LDW4 Uncharacterized protein n=194 Tax=Firmicutes RepID=H8LDW4_ENTFU	HP (Ch) CDS 837	YP_006376068	31.9
	contig00081|58	1	0	UniRef100_H8LDW3 Flavin reductase-like domain protein n=131 Tax=Firmicutes RepID=H8LDW3_ENTFU	reductase (Ch) CDS 838	YP_006376069	37.6
	contig00081|57	1	0	UniRef100_D4RGK8 Putative N-acetylmannosamine-6-phosphate 2-epimerase n=23 Tax=Enterococcus faecium RepID=D4RGK8_ENTFC	nanE (Ch)	YP_006376070	40.5
	contig00081|56	1	0	UniRef100_H8LDW1 ASCH domain protein n=141 Tax=Firmicutes RepID=H8LDW1_ENTFU	HP (Ch) CDS 839	YP_006376071	35.3
	contig00081|55	1	0	UniRef100_D4RGK6 1-deoxy-d-xylulose-5-phosphate synthase n=12 Tax=Enterococcus faecium RepID=D4RGK6_ENTFC	dxs (Ch)	YP_006376072	38.8
	contig00081|54	1	0	UniRef100_J6PSU4 Uncharacterized protein n=18 Tax=Enterococcus faecium RepID=J6PSU4_ENTFC	HP (Ch) CDS 840	YP_006376073	32.4
	contig00081|53	1	0	UniRef100_H8LDV8 Glutaminase n=144 Tax=Firmicutes RepID=H8LDV8_ENTFU	glsA (Ch)	YP_006376076	40.2
	contig00081|52	1	0	UniRef100_H8LDV7 Amino acid permease family protein n=110 Tax=Enterococcus RepID=H8LDV7_ENTFU	gadC2 (Ch)	YP_006376077	39.6
	contig00081|51	1	0	UniRef100_H8LDV6 Ammonium transporter family protein n=144 Tax=Firmicutes RepID=H8LDV6_ENTFU	amt (Ch)	YP_006376078	42.1
	contig00081|50	1	0	UniRef100_C2HB96 Transglycosylase associated protein n=226 Tax=Firmicutes RepID=C2HB96_ENTFC	glsB1 (Ch)	YP_006376080	39.9
	contig00081|49	1	0	UniRef100_H8L7N1 Alkaline shock protein 23 family protein n=202 Tax=Firmicutes RepID=H8L7N1_ENTFU	gls20 (Ch)	YP_006376081	34.8
	contig00081|48	1	0	UniRef100_H8L7N2 Small integral membrane protein n=132 Tax=Firmicutes RepID=H8L7N2_ENTFU	HP (Ch) CDS 844	YP_006376082	34.9
	contig00081|47	1	0	UniRef100_H8L7N3 Uncharacterized protein n=134 Tax=Firmicutes RepID=H8L7N3_ENTFU	HP (Ch) CDS 845	YP_006376083	38.4
	contig00081|46	1	0	UniRef100_H8L7N5 Uncharacterized protein n=149 Tax=Firmicutes RepID=H8L7N5_ENTFU	HP (Ch) CDS 847	YP_006376085	34
	contig00081|45	1	0	UniRef100_H8L7N6 Helix-turn-helix domain-containing protein n=195 Tax=Firmicutes RepID=H8L7N6_ENTFU	regulator (Ch) CDS 848	YP_006376086	34.6
	contig00081|44	1	0	UniRef100_H8L7N8 Transglycosylase associated protein n=219 Tax=Firmicutes RepID=H8L7N8_ENTFU	glsB (Ch)	YP_006376088	41.2
	contig00081|43	1	0	UniRef100_L2K6B2 General stress protein n=1 Tax=Enterococcus faecium EnGen0016 RepID=L2K6B2_ENTFC	gls33 (Ch)	YP_006376089	38.2
	contig00081|42	1	0	UniRef100_H8L7P0 Uncharacterized protein n=214 Tax=Firmicutes RepID=H8L7P0_ENTFU	HP (Ch) CDS 850	YP_006376090	38.1
	contig00081|41	1	0	UniRef100_H8L7P1 Uncharacterized protein n=193 Tax=Firmicutes RepID=H8L7P1_ENTFU	HP (Ch) CDS 851	YP_006376091	37.4
	contig00081|40	1	0	UniRef100_H8L7P2 Oxidoreductase, short chain dehydrogenase/reductase family protein n=102 Tax=Enterococcus faecium RepID=H8L7P2_ENTFU	SDR dehydrogenase (Ch) CDS 852	YP_006376092	41.9
	contig00081|39	1	0	UniRef100_H8L7P3 Mg2+ cation transporter n=78 Tax=Enterococcus RepID=H8L7P3_ENTFU	corA3 (Ch)	YP_006376093	36.3
	contig00081|38	1	0	UniRef100_H8L7P4 Uncharacterized protein n=134 Tax=Firmicutes RepID=H8L7P4_ENTFU	HP (Ch) CDS 853	YP_006376094	34.2
	contig00081|37	1	0	UniRef100_H8L7P5 Glycosyl transferase family 8 n=127 Tax=Firmicutes RepID=H8L7P5_ENTFU	glycosyl transferase (Ch) CDS 854	YP_006376095	36.5
	contig00081|36	1	0	UniRef100_J6EIZ9 Putative general stress protein A n=1 Tax=Enterococcus faecium ERV1 RepID=J6EIZ9_ENTFC	glycosyl transferase (Ch) CDS 855	YP_006376096	35.3
	contig00081|35	1	0	UniRef100_H8L7P7 HAD superfamily hydrolase n=105 Tax=Enterococcus RepID=H8L7P7_ENTFU	Hydrolase (Ch) CDS 856	YP_006376097	37.8
	contig00081|34	1	0	UniRef100_J7D0M2 Isochorismatase family protein n=1 Tax=Enterococcus faecium 504 RepID=J7D0M2_ENTFC	isochorismatase (Ch) CDS 857	YP_006376098	36
	contig00081|33	1	0	UniRef100_Q3Y347 Uncharacterized protein n=53 Tax=Enterococcus faecium RepID=Q3Y347_ENTFC	HP (Ch) CDS 858	YP_006376099	32.1
	contig00081|32	1	0	UniRef100_H8L7Q0 Uncharacterized protein n=143 Tax=Firmicutes RepID=H8L7Q0_ENTFU	HP (Ch) CDS 859	YP_006376100	33.3
	contig00081|31	1	0	UniRef100_H8L7Q1 Toxin-antitoxin system, antitoxin component, Xre domain protein n=139 Tax=Enterococcus RepID=H8L7Q1_ENTFU	regulator (Ch) CDS 860	YP_006376101	36.2
	contig00081|30	1	0	UniRef100_H8L7Q2 Pyrimidine dimer DNA glycosylase n=159 Tax=Firmicutes RepID=H8L7Q2_ENTFU	HP (Ch) CDS 861	YP_006376102	38.8
	contig00081|29	1	0	UniRef100_E4ICY1 Uncharacterized protein n=48 Tax=Enterococcus faecium RepID=E4ICY1_ENTFC	Anti-toxin (Ch) CDS 862	YP_006376103	35.5
	contig00081|28	1	0	UniRef100_C9BT75 Predicted protein n=49 Tax=Enterococcus faecium RepID=C9BT75_ENTFC	HP (ch) CDS 863	YP_006376104	24.4
	contig00081|27	1	0	UniRef100_H8L7Q5 Major cold shock protein CspA n=214 Tax=Firmicutes RepID=H8L7Q5_ENTFU	cspA2 (Ch)	YP_006376105	39.8
	contig00081|26	1	0	UniRef100_C2HBD0 Uncharacterized protein n=19 Tax=Enterococcus RepID=C2HBD0_ENTFC	HP (Ch) CDS 864	YP_006376106	32.7
	contig00081|25	1	0	UniRef100_H8L8P0 HAD superfamily hydrolase n=134 Tax=Firmicutes RepID=H8L8P0_ENTFU	Hydrolase (Ch) CDS 866	YP_006376108	34.6
	contig00081|24	1	0	UniRef100_S4EG01 Mannonate dehydratase n=1 Tax=Enterococcus faecium SD1C-2 RepID=S4EG01_ENTFC	uxuA2 (Ch)	YP_006376109	40.7
	contig00081|23	1	0	UniRef100_H8L8P2 PTS system, mannose/fructose/sorbose-specific IIA component n=134 Tax=Firmicutes RepID=H8L8P2_ENTFU	PTS system (Ch) CDS 867	YP_006376110	41.2
	contig00081|22	1	0	UniRef100_H8L8P3 Uncharacterized protein n=55 Tax=Enterococcus faecium RepID=H8L8P3_ENTFU	HP (Ch) CDS 868	YP_006376111	37.4
	contig00081|21	1	0	UniRef100_H8L8P4 Uncharacterized protein n=107 Tax=Firmicutes RepID=H8L8P4_ENTFU	HP (Ch) CDS 869	YP_006376112	35.1
	contig00081|20	1	0	UniRef100_H8L8P5 PTS system, mannose/fructose/sorbose-specific IIB component n=136 Tax=Firmicutes RepID=H8L8P5_ENTFU	PTS system (Ch) CDS 870	YP_006376113	33.1
	contig00081|19	1	0	UniRef100_H8L8P6 PTS system, mannose/fructose/sorbose-specific IID component n=100 Tax=Enterococcus RepID=H8L8P6_ENTFU	manZ (Ch)	YP_006376114	40.3
	contig00081|18	1	0	UniRef100_H8L8P7 PTS system, mannose/fructose/sorbose-specific IIC component n=129 Tax=Firmicutes RepID=H8L8P7_ENTFU	manY (Ch)	YP_006376115	41.2
	contig00081|17	1	0	UniRef100_C9BT86 Iron-containing alcohol dehydrogenase n=3 Tax=Enterococcus faecium RepID=C9BT86_ENTFC	alcohol dehydrogenase (Ch) CDS 871	YP_006376116	38.3
	contig00081|16	1	0	UniRef100_H8L8P9 Iron-containing alcohol dehydrogenase n=99 Tax=Firmicutes RepID=H8L8P9_ENTFU	alcohol dehydrogenase (Ch) CDS 872	YP_006376117	35.8
	contig00081|15	1	0	UniRef100_E4ICW6 4-phosphoerythronate dehydrogenase n=46 Tax=Enterococcus faecium RepID=E4ICW6_ENTFC	serA2 (Ch)	YP_006376118	38.8
	contig00081|14	1	0	UniRef100_J6S6N0 Phosphogluconate dehydrogenase n=2 Tax=Enterococcus faecium RepID=J6S6N0_ENTFC	gnd2 (Ch)	YP_006376119	37
	contig00081|13	1	0	UniRef100_H8L8Q2 Phosphosugar isomerase transcriptional regulator n=137 Tax=Firmicutes RepID=H8L8Q2_ENTFU	gntR (Ch)	YP_006376120	35.2
	contig00081|12	1	0	UniRef100_H8L8Q4 Esterase n=100 Tax=Firmicutes RepID=H8L8Q4_ENTFU	lipA (Ch)	YP_006376122	35.1
	contig00081|11	1	0	UniRef100_C9C0P4 Alpha/beta hydrolase n=43 Tax=Enterococcus faecium RepID=C9C0P4_ENTFC	fms7 (Ch)	YP_006376123	38.1
	contig00081|10	1	0	UniRef100_H8L8Q6 Isochorismatase family hydrolase n=106 Tax=Firmicutes RepID=H8L8Q6_ENTFU	Hydrolase (Ch) CDS 874	YP_006376124	36.3
	contig00081|9	1	0	UniRef100_H8L8Q7 Transcriptional regulator Spx n=97 Tax=Firmicutes RepID=H8L8Q7_ENTFU	arsC3 (Ch)	YP_006376125	34.7
	contig00081|8	1	0	UniRef100_H8L8Q8 Uncharacterized protein n=97 Tax=Firmicutes RepID=H8L8Q8_ENTFU	HP (Ch) CDS 875	YP_006376126	33.4
	contig00081|7	1	0	UniRef100_H8L8Q9 Uncharacterized protein n=103 Tax=Enterococcus faecium RepID=H8L8Q9_ENTFU	HP (Ch) CDS 876	YP_006376127	29.7
	contig00081|6	1	0	UniRef100_E4ICV6 Uncharacterized protein n=46 Tax=Firmicutes RepID=E4ICV6_ENTFC	HP (Ch) CDS 877	YP_006376128	35
	contig00081|5	0	0	UniRef100_H8L8R0 LPXTG-motif protein cell wall anchor domain protein n=35 Tax=Firmicutes RepID=H8L8R0_ENTFU	fms2 (Ch)	YP_006376129	39.8
	contig00081|4	1	0	UniRef100_H8L8R1 CAAX amino terminal protease family protein n=137 Tax=Firmicutes RepID=H8L8R1_ENTFU	abi (Ch)	YP_006376130	38.1
	contig00081|3	1	0	UniRef100_C9BT99 Foldase protein PrsA n=105 Tax=Firmicutes RepID=C9BT99_ENTFC	prsA2 (Ch)	YP_006376131	30.9
	contig00081|2	1	0	UniRef100_H8L8R3 Fructose-6-phosphate aldolase n=107 Tax=Firmicutes RepID=H8L8R3_ENTFU	tal (Ch)	YP_006376132	37.1
	contig00081|1	0	0	UniRef100_H8L8R4 PTS system, glucitol/sorbitol-specific IIA component n=108 Tax=Firmicutes RepID=H8L8R4_ENTFU	gutA (Ch)	YP_006376133	33.8
	contig00008|9	1	0	UniRef100_C9BPG5 PTS system, sorbitol-specific IIBC component n=48 Tax=Firmicutes RepID=C9BPG5_ENTFC	gutN - PTS system - EIIBC-GUT_N y C superfamily (Ch) CDS 878	YP_006376135	39.5
	contig00008|8	1	0	UniRef100_H8L8R7 PTS system, glucitol/sorbitol-specific IIC component n=109 Tax=Firmicutes RepID=H8L8R7_ENTFU	PTS system - EIT-GUT superfamily (Ch) CDS 879	YP_006376136	40.4
	contig00008|7	1	0	UniRef100_H8L8R8 Glucitol operon activator protein n=95 Tax=Firmicutes RepID=H8L8R8_ENTFU	srlR (Ch) - DeoR family transcriptional regulator (GutM)	YP_006376137	38
	contig00008|6	1	0	UniRef100_H8L8R9 PRD domain protein n=74 Tax=Enterococcus faecium RepID=H8L8R9_ENTFU	sorbitol transcriptional regulator CDS 880	YP_006376138	33.3
	contig00008|5	1	0	UniRef100_H8L8S0 Oxidoreductase, short chain dehydrogenase/reductase family protein n=109 Tax=Firmicutes RepID=H8L8S0_ENTFU	sorD (Ch)	YP_006376139	38.8
	contig00008|4	1	0	UniRef100_H8L8S1 Uncharacterized protein n=170 Tax=Enterococcus RepID=H8L8S1_ENTFU	HP DUF378 superfamily (Ch) CDS 881	YP_006376140	35.2
	contig00008|3	1	0	UniRef100_H8L8S2 Uncharacterized protein n=100 Tax=Enterococcus faecium RepID=H8L8S2_ENTFU	HP (Ch) CDS 882	YP_006376141	37.4
	contig00008|2	1	0	UniRef100_H8L8S3 Alpha crystallin family heat shock protein n=97 Tax=Enterococcus faecium RepID=H8L8S3_ENTFU	heat shock protein Hsp20 (Ch) CDS 883	YP_006376142	35.5
	contig00008|1	1	0	UniRef100_Q3XX58 Uncharacterized protein n=5 Tax=Enterococcus faecium RepID=Q3XX58_ENTFC	HP (Ch) CDS 885	YP_006376144	32.3
	contig00010|1	1	0	UniRef100_H8L8S8 Site-specific tyrosine recombinase XerC-family n=90 Tax=Firmicutes RepID=H8L8S8_ENTFU	integrase (Ch) CDS 889	YP_006376148	36.7
	contig00010|2	1	0	UniRef100_S4EAC6 Elongation factor 4 n=4 Tax=Enterococcus faecium RepID=S4EAC6_ENTFC	lepA GTP-binding (Ch)	YP_006376149	42.3
	contig00010|3	1	0	UniRef100_H8L8T0 Acetyltransferase, GNAT family n=109 Tax=Firmicutes RepID=H8L8T0_ENTFU	acetyltranferase (Ch) CDS 890	YP_006376150	38.7
	contig00010|4	1	0	UniRef100_H8L8T1 Nucleoside 2-deoxyribosyltransferase n=111 Tax=Firmicutes RepID=H8L8T1_ENTFU	nucleoside deoxyribosyltransferase (Ch) CDS 891	YP_006376151	38.8
	contig00010|5	1	0	UniRef100_E4IB57 Uncharacterized protein n=42 Tax=Enterococcus faecium RepID=E4IB57_ENTFC	HP (Ch) CDS 892	YP_006376153	38.1
	contig00010|6	1	0	UniRef100_D0AFE3 Chaperone ClpB n=70 Tax=Firmicutes RepID=D0AFE3_ENTFC	ClpB (Ch)	YP_006376154	40
	contig00010|7	1	0	UniRef100_R2NH85 Integral membrane protein n=1 Tax=Enterococcus faecium EnGen0191 RepID=R2NH85_ENTFC	MP (Ch) CDS 894	YP_006376155	38.1
	contig00010|8	1	0	UniRef100_H8L8T5 Membrane protein n=112 Tax=Enterococcus faecium RepID=H8L8T5_ENTFU	HP (Ch) CDS 895	YP_006376156	36.3
	contig00010|9	1	0	UniRef100_H8L8T6 Diacylglycerol kinase catalytic subunit n=102 Tax=Firmicutes RepID=H8L8T6_ENTFU	diacylglycerol kinase (Ch) CDS 896	YP_006376157	39.3
	contig00010|10	1	0	UniRef100_H8L8T7 Peptidase T n=165 Tax=Firmicutes RepID=H8L8T7_ENTFU	pepT (Zinc-peptidase)	YP_006376158	38.9
	contig00010|11	1	0	UniRef100_H8L8T8 Uncharacterized protein n=175 Tax=Firmicutes RepID=H8L8T8_ENTFU	HP (Ch) CDS 897	YP_006376159	40.8
	contig00010|12	1	0	UniRef100_H8L8T9 SAM-dependent methyltransferase family protein n=102 Tax=Firmicutes RepID=H8L8T9_ENTFU	methyltransferase (Ch) CDS 898	YP_006376160	40.9
	contig00010|13	1	0	UniRef100_H8L7Q4 ISL3 family transposase n=69 Tax=Enterococcus faecium RepID=H8L7Q4_ENTFU	ISEfa11 (ISL3 family)		38.4
	contig00010|14	1	0	UniRef100_H8L8U0 Uncharacterized protein n=104 Tax=Firmicutes RepID=H8L8U0_ENTFU	Lipoprotein 9 (Ch) CDS 899	YP_006376161	39.9
	contig00010|15	1	0	UniRef100_H8L8U1 Primosomal protein DnaI n=205 Tax=Firmicutes RepID=H8L8U1_ENTFU	dnaI (Ch)	YP_006376162	40.7
	contig00010|16	1	0	UniRef100_H8L8U2 Replication initiation and membrane attachment protein n=105 Tax=Firmicutes RepID=H8L8U2_ENTFU	dnaB2 (Ch)	YP_006376163	39.2
	contig00010|17	1	0	UniRef100_H8L8U3 Transcriptional repressor NrdR n=215 Tax=Firmicutes RepID=H8L8U3_ENTFU	nrdR (Ch)	YP_006376164	38.6
	contig00010|18	1	0	UniRef100_H8L8U4 Uncharacterized protein n=99 Tax=Enterococcus RepID=H8L8U4_ENTFU	erpQ (Ch)	YP_006376165	39.9
	contig00010|19	1	0	UniRef100_D0AFF5 Dephospho-CoA kinase n=73 Tax=Enterococcus RepID=D0AFF5_ENTFC	coaE (Ch)	YP_006376166	41.1
	contig00010|20	1	0	UniRef100_H8L8U6 Formamidopyrimidine-DNA glycosylase n=103 Tax=Firmicutes RepID=H8L8U6_ENTFU	mutM (Ch)	YP_006376167	42.5
	contig00010|21	1	0	UniRef100_C9BPJ4 DNA polymerase n=46 Tax=Firmicutes RepID=C9BPJ4_ENTFC	polA (Ch)	YP_006376168	39.8
	contig00010|22	1	0	UniRef100_H8L8U8 Inhibitor of apoptosis-promoting Bax1 n=127 Tax=Firmicutes RepID=H8L8U8_ENTFU	MP (Ch) CDS 900	YP_006376169	39.9
	contig00010|23	1	0	UniRef100_H8L8U9 MaoC like domain protein n=158 Tax=Firmicutes RepID=H8L8U9_ENTFU	dehydratase (Ch) CDS 901	YP_006376170	38.5
	contig00010|24	1	0	UniRef100_H8L8V0 UDP-N-acetylmuramate--L-alanine ligase n=129 Tax=Enterococcus RepID=H8L8V0_ENTFU	murC (Ch)	YP_006376171	38.3
	contig00010|25	1	0	UniRef100_H8L8V1 Uncharacterized protein n=126 Tax=Firmicutes RepID=H8L8V1_ENTFU	HP - YdcF-like superfamily (Ch) CDS 902	YP_006376172	39
	contig00010|26	1	0	UniRef100_H8L8V2 Protein SprT-like n=150 Tax=Firmicutes RepID=H8L8V2_ENTFU	Zinc-metalloprotease (Ch) CDS 903	YP_006376173	39.3
	contig00010|27	1	0	UniRef100_H8L8V3 RNA binding protein S1 n=119 Tax=Firmicutes RepID=H8L8V3_ENTFU	tex (Ch)	YP_006376174	41.3
	contig00010|28	1	0	UniRef100_J6EWM7 Ser/Thr phosphatase family protein n=1 Tax=Enterococcus faecium ERV1 RepID=J6EWM7_ENTFC	pphA (Ch)	YP_006376175	40.1
	contig00010|29	1	0	UniRef100_H8L8V5 UPF0176 protein EFAU004_01558 n=126 Tax=Firmicutes RepID=H8L8V5_ENTFU	rhoD (Ch) CDS 904	YP_006376176	41.6
	contig00010|30	0	0	UniRef100_H8L8V7 Glyoxalase family protein n=143 Tax=Firmicutes RepID=H8L8V7_ENTFU	gloA (Ch)	YP_006376177	38.3
	contig00064|32	1	0	UniRef100_S4EXV9 Putative ATP synthase F0, A subunit n=1 Tax=Enterococcus faecium SD1C-2 RepID=S4EXV9_ENTFC	Na+ symporter (Ch) CDS 905	YP_006376178	40.7
	contig00064|31	1	0	UniRef100_H8L8V9 Uncharacterized protein n=227 Tax=Firmicutes RepID=H8L8V9_ENTFU	HP (Ch) CDS 906	YP_006376179	38.2
	contig00064|30	1	0	UniRef100_H8L8W0 Phosphoglycolate phosphatase n=116 Tax=Firmicutes RepID=H8L8W0_ENTFU	HAD hydrolase (Ch) CDS 907	YP_006376180	38.5
	contig00064|29	1	0	UniRef100_S4E0B6 2,3-bisphosphoglycerate-dependent phosphoglycerate mutase n=2 Tax=Enterococcus faecium RepID=S4E0B6_ENTFC	gpmA3 (Ch)	YP_006376181	39.3
	contig00064|28	1	0	UniRef100_H8L8W2 Uncharacterized protein n=126 Tax=Enterococcus RepID=H8L8W2_ENTFU	HP (Ch) CDS 908	YP_006376182	35.6
	contig00064|27	1	0	UniRef100_L2RPN8 Uncharacterized protein n=3 Tax=Enterococcus faecium RepID=L2RPN8_ENTFC	regulator (Ch) CDS 909	YP_006376183	36
	contig00064|25	1	0	UniRef100_H8L8W4 Uncharacterized protein n=131 Tax=Firmicutes RepID=H8L8W4_ENTFU	HP (Ch) CDS 910	YP_006376184	37.3
	contig00064|24	1	0	UniRef100_H8L8W5 Uncharacterized protein n=94 Tax=Firmicutes RepID=H8L8W5_ENTFU	HP (Ch) CDS 911	YP_006376185	40.4
	contig00064|23	1	0	UniRef100_H8L8W6 Uncharacterized protein n=133 Tax=Firmicutes RepID=H8L8W6_ENTFU	HP (Ch) CDS 912	YP_006376186	42.7
	contig00064|22	1	0	UniRef100_H8L8W7 ABC transporter, permease protein n=123 Tax=Firmicutes RepID=H8L8W7_ENTFU	lacG2 (Ch)	YP_006376187	38
	contig00064|21	1	0	UniRef100_H8L8W8 ABC transporter, permease protein n=128 Tax=Firmicutes RepID=H8L8W8_ENTFU	lacF2 (Ch)	YP_006376188	36.7
	contig00064|20	1	0	UniRef100_U2NFT9 ABC transporter substrate-binding protein n=1 Tax=Enterococcus faecium CRL1879 RepID=U2NFT9_ENTFC	ABC transporter (Ch) CDS 913	YP_006376189	41.7
	contig00064|19	1	0	UniRef100_H8L8X0 Response regulator receiver domain protein n=90 Tax=Firmicutes RepID=H8L8X0_ENTFU	regulator (Ch) CDS 914	YP_006376190	38.2
	contig00064|18	1	0	UniRef100_C9BY79 Response regulator receiver n=1 Tax=Enterococcus faecium 1,231,408 RepID=C9BY79_ENTFC	araC-like (Ch) CDS 915	YP_006376191	35.8
	contig00064|17	1	0	UniRef100_H8L8X2 Sensor histidine kinase n=120 Tax=Firmicutes RepID=H8L8X2_ENTFU	Kinase (Ch) CDS 916	YP_006376192	37.8
	contig00064|16	0	0	UniRef100_R2NHB3 Prephenate dehydratase n=1 Tax=Enterococcus faecium EnGen0191 RepID=R2NHB3_ENTFC	pheA	YP_006376193	43.2
	contig00064|15	0	1	UniRef100_D4RAC9 Shikimate kinase n=15 Tax=Enterococcus faecium RepID=D4RAC9_ENTFC	aroK	YP_006376194	38.6
	contig00064|14	0	1	UniRef100_D4SM47 3-phosphoshikimate 1-carboxyvinyltransferase n=43 Tax=Enterococcus faecium RepID=D4SM47_ENTFC	aroA	YP_006376195	45.5
	contig00064|13	0	1	UniRef100_L2IDW0 Prephenate dehydrogenase n=34 Tax=Enterococcus faecium RepID=L2IDW0_ENTFC	tyrA	YP_006376196	40.7
	contig00064|12	0	1	UniRef100_D4SM45 Chorismate synthase n=38 Tax=Enterococcus faecium RepID=D4SM45_ENTFC	aroC	YP_006376197	45
	contig00064|11	0	1	UniRef100_D4SM44 3-dehydroquinate synthase n=19 Tax=Enterococcus faecium RepID=D4SM44_ENTFC	aroB	YP_006376198	42.3
	contig00064|10	0	1	UniRef100_C2HBL1 3-deoxy-7-phosphoheptulonate synthase n=31 Tax=Enterococcus faecium RepID=C2HBL1_ENTFC	aroF	YP_006376199	42.7
	contig00064|9	0	1	UniRef100_D4RAD5 Beta galactosidase small chain n=25 Tax=Enterococcus faecium RepID=D4RAD5_ENTFC	lacZ	YP_006376201	41.1
	contig00064|8	0	1	UniRef100_J6YIB9 Glycosyl hydrolase family 2, TIM barrel domain protein n=15 Tax=Enterococcus faecium RepID=J6YIB9_ENTFC	lacL	YP_006376202	39.1
	contig00064|7	0	0	UniRef100_S4EL11 Alpha-galactosidase n=1 Tax=Enterococcus faecium OC2A-1 RepID=S4EL11_ENTFC	galA2	YP_006376203	40.2
	contig00064|6	0	1	UniRef100_D4RAD8 GalR n=15 Tax=Enterococcus faecium RepID=D4RAD8_ENTFC	galR/purR	YP_006376204/05	41.8
	contig00064|4	0	1	UniRef100_D4RAD9 Alpha/beta hydrolase domain protein n=26 Tax=Enterococcus faecium RepID=D4RAD9_ENTFC	peptidase (Ch) CDS 918	YP_006376206	39.3
	contig00064|3	0	1	UniRef100_D4SM37 Methionine synthase, vitamin-B12 independent n=12 Tax=Enterococcus faecium RepID=D4SM37_ENTFC	absent in DO		41.9
	Foonote:
	E. faecium HPH2- wild type strain; E. faecium GE1- recipient strain; E. faecium TCHPH2.2-transconjugant
	Blue box with "1"- Sequence of the transferred pbp5 genetic plataform present in both the transconjugant (TCHPH2.2) and in wild type strain (HPH2) but not in the recipient strain (GE1).
	White box with "0"- Sequence of the transconjugant (TCHPH2.2) absent either in wild type (HPH2) and/or recepient strains (GE1)
	White box with "1"- Sequence of the transconjugant (TCHPH2.2) also present in the recipient strain (GE1) but absent in the wild type (HPH2), thus not being not part of the transfered region.
