# Supplementary material for: Co-diversification of Enterococcus faecium Core Genomes and PBP5: Evidences of pbp5 Horizontal Transfer
Source: Front Microbiol. 2016 Oct 6;7:1581. doi: 10.3389/fmicb.2016.01581 (PMC5053079; doi:10.3389/fmicb.2016.01581)
Supplement: Supplementary file 5 [file Table_5.XLSX]

## Sheet: Sheet1
	Table S5. Epidemiological data of all E. faecium strains used in this study bioinformatic analysis
	Strain	Strain type	Clade	PBP5	Ampicillin	ST	BAPS	Source	Country	Date	pbp5	GeneBank accession number
		analyzed		alleles	Susceptibility						platform
	E980	WT	A0	C30	S	94	1.2	Community surveillance	Netherlands	1998	IX	ABQA01000020.1
	E1972	WT	A0	C30	NA	94	1.2	Clinical isolate	Germany	2000	IX	AHXR01000007.1
	E1861	WT	A0	C31	S	289	1.2	Hospital surveillance	Spain	2001	IX	AHXP01000002.1
	E1007	WT	B	C47	S	61	1.2	Community surveillance	Netherlands	1998	I	AHWP01000007.1
	E2039	WT	B	C47	NA	296	1.2	Clinical isolate	Germany	2000	I	AHXS01000006.1
	D356	WT	B	C47	NA	361	1.2	NA	NA	NA	I	ATIT01000093.1
	Com15	WT	B	C48	S (P)	583	1.2	Community surveillance	USA	2006	I	ACBD01000014.1
	E1604	WT	B	C66	S	75	1.2	Cheese	Norway	1956	I-likel	AHXD01000013.1
	E1613	WT	B	C33	S	77	1.3	Fish burger	Norway	1964	I	AHXE01000011.1
	TX1337RF	WT	B	C34	NA	172	1.3	Human GI tract	NA	NA	I	AMAA01000092.1
	Com12	WT	B	C21	S (P)	107	1.5	Community surveillance	USA	2006	I	ACBC01000012.1
	TX1330	WT	B	C21	S	107	1.5	Human GI tract	NA	NA	I	ACHL01000102.1, ACHL01000101.1
	PC4.1	WT	B	C21	NA	720	1.5	Community surveillance	Australia	NA	I	ADMM0100002.1
	E1590	WT	B	C36	S	163	1.5	Community surveillance	Ireland	2001	I	AHXC01000004.1
	E3083	WT	B	C47	S	327	1.5	Clinical isolate	Netherlands	2000	I	AHXZ01000002.1
	E3548	WT	B	C49	S	328	1.5	Clinical isolate	Netherlands	2004	I	AHYB01000002.1
	E1133	WT	A1R	C11	R	117	2.1a	Hospital surveillance	USA	2001	VIII-likek	AHWR01000016.1
	E4453	WT	A1R	C11	R	192	2.1a	Dog	Netherlands	2008	I	AEDZ01000364.1
	U0317	WT	A1R	C15	R	78	2.1a	Clinical isolate	Netherlands	2005	I	ABSW01000111.1
	E2560	WT	A1R	C15	R	78	2.1a	Clinical isolate	Netherlands	2006	I	AHYI01000006.1
	E6045	WT	A1R	C15	NA	78	2.1a	Clinical isolate	Portugal	2010	IV	AHYL01000021.1
	VRE108	WT	A1R	C15	NA	192	2.1a	Human	Denmark	2010	I	AIVC01000031.1
	1,231,502	WT	A1R	C15	R	203	2.1a	Clinical isolate	USA	NA	I	GG688486.1, ACAX01000001.1
	S447	WT	A1R	C15	R	203	2.1a	Clinical isolate	USA	2004	I	JH806868.1, AMAD01000018.1
	R446	WT	A1R	C15	R	203	2.1a	Clinical isolate	USA	2004	I	JH808025.1, AMAJ01000023.1
	ERV165	WT	A1R	C15	NA	203	2.1a	Non-clinical isolate	NA	NA	I	AMAV01000037.1
	E422	WT	A1R	C15	R	203	2.1a	Clinical isolate	Ecuador	2006-2008	I-liked	ZP_1842609.1, AMAZ01000004.1
	Aus0085	WT	A1R	C15	R	203	2.1a	Clinical isolate	Australia	2009	I	NC_021994.1
	V689	WT	A1R	C15	R	412	2.1a	Clinical isolate	Venezuela	NA	I	AMAC01000037.1
	R499	WT	A1R	C15	R	412	2.1a	Human	NA	NA	I	AMAF01000040.1
	R496	WT	A1R	C15	R	412	2.1a	Human	NA	NA	I	AMAH01000068.1
	ERV168	WT	A1R	C15	NA	412	2.1a	Non-clinical isolate	NA	NA	I	AMAU01000153.1
	ERV161	WT	A1R	C15	NA	412	2.1a	Clinical isolate	NA	NA	I	AMAW01000027.1
	P1140	WT	A1R	C15	R	412	2.1a	Clinical isolate	Peru	2006-2008	I	JH808980.1, AMAM01000021.1
	VRE13	WT	A1R	C15	NA	412	2.1a	Human	Denmark	2010	I	AIVE01000014.1
	515	WT	A1R	C15	R	549	2.1a	Human	NA	NA	I	AMBE01000026.1
	E2297	WT	A1R	C16	NA	117	2.1a	Clinical isolate	USA	2001	XX	AHXV01000007.1
	ERV1	WT	A1R	C24	NA	412	2.1a	Human airways	NA	NA	I	JH813696.1, AMAY01000126.1
	E1321	WT	A1R	C27	R	78	2.1a	Clinical isolate	Italy	1999	II-liked	AHYF01000006.1
	C621	WT	A1R	C38	NA	412	2.1a	Clinical isolate	Colombia	2006-2008	I	AMBB01000025.1
	E0333	WT	A1R	C4	R	80	2.1a	Clinical isolate	Israel	1997	XIV-likeg	AHWL01000001.1
	HM1071	WT	A1R	C4	R (P)	117	2.1a	NA	NA	1994	XV	AITX01000027.1
	E6012	WT	A1R	C41	NA	78	2.1a	Hospital surveillance	Latvia	2010	I-likea	AHYK01000012.1
	E2369	WT	A1R	C45	R	78	2.1a	Clinical isolate	Hungary	2005	XIX	AHYH01000012.1
	GESN71_1	TC	A1R	C68	R	393	2.1a	Piggery	Portugal	2006	I	This study, JN208885.1
	E4389	WT	A1R	C7	R	78	2.1a	Dog	Denmark	2007	XIV	AHYJ01000006.1, AHYJ01000005.1
	E1644	WT	A1R	C9	R	78	2.1a	Clinical isolate	Germany	2002	I	AHYG01000012.1
	UAA724	WT	A1R	C11	NA	50	2.1b	NA	France	1993	I	AIUO01000031.1
	C373	WT	A1R	C11	R	148	2.1b	Community surveillance	Portugal	2001	I	This study
	E4452	WT	A1R	C11	R	266	2.1b	Dog	Netherlands	2008	I	AEOU01000130.1
	E0680	WT	A1M	C22	S	151	2.1b	Pig	Germany	NA	VII	AHWN01000006.1
	E0045	WT	A1M	C23	S	9	2.1b	Poultry	UK	1992	V-likei	AHWH01000023.1
	E1185	WT	A1M	C23	S	26	2.1b	Clinical isolate	France	NA	V-likei	AHWS01000017.1
	HM1072	WT	A1M	C23	R (P)	26	2.1b	NA	NA	1994	V	AITY01000037.1
	9731349-1	WT	A1M	C23	NA	82	2.1b	Pig	Denmark	1997	V	AITA01000032.1
	7330381-1	WT	A1M	C23	NA	133	2.1b	Pig	Denmark	2001	V	AISO01000021.1
	9930238-2	WT	A1M	C23	NA	133	2.1b	Pig	Denmark	1999	V	AITJ01000019.1
	841V03	WT	A1M	C23	S	147	2.1b	Pig	Denmark	2003	V	AISU01000016.1
	E1575	WT	A1M	C23	S	158	2.1b	Poultry	Belgium	1995	V-likei	AHWZ01000016.1
	9830565-4	WT	A1M	C23	NA	185	2.1b	Pig	Denmark	1998	V	AITG01000020.1
	7330614-1	WT	A1M	C23	NA	185	2.1b	Pig	Denmark	2001	V	AISR01000013.1
	HM1073	WT	A1M	C23	R (P)	771	2.1b	NA	NA	1994	V	AITZ01000019.1
	E0688	WT	A1M	C23	S	5	2.1b	Pig	Spain	NA	V	AHWO01000001.1
	E1552	WT	A1M	C23	S	5	2.1b	Hospital surveillance	Netherlands	2002	V	AHWW01000007.1
	HF50104	WT	A1M	C23	S	5	2.1b	Pig	USA	NA	V	AITR01000020.1
	HF50215	WT	A1M	C23	S	5	2.1b	Pig	USA	NA	V	AITW01000030.1
	E0269	WT	A1S	C28	S	9	2.1b	Poultry	Netherlands	1996	X	AHWK01000016.1, AHWK0100001.1
	E0164	WT	A1S	C28	S	26	2.1b	Poultry	Netherlands	1996	I	AHWJ01000010.1
	E1630	WT	A1S	C32	S	69	2.1b	Community surveillance	Netherlands	1981	I	AHXK01000019.1
	E3346	WT	A1S	C32	S	69	2.1b	Clinical isolate	Netherlands	2002	I	AHYA01000007.1
	504	WT	A1M	C35	R	649	2.1b	Human	NA	NA	I	AMBM01000063.1
	E1627	WT	A1M	C39	S	66	2.1b	Hospital surveillance	Netherlands	1979	I	AHXJ01000003.1
	UAA910	WT	A1M	C55	NA	66	2.1b	NA	Switzerland	1996	V-likei	AIUS01000017.1
	E4215	WT	A1M	C44	NA	310	2.1b	Poultry	Sweden	2004	VI	AHYE01000033.1
	109_A1	WT	A1M	C55	NA	123	2.1b	Human	Denmark	1995-1998	V-likej	AISL01000023.1
	UAA718	WT	A1M	C55	NA	636	2.1b	NA	France	1994	V	AIUI01000020.1
	UAA719	WT	A1M	C55	NA	636	2.1b	NA	France	1994	V-likei	AIUJ01000018.1
	UAA431	WT	A1M	C56	NA	636	2.1b	NA	France	1989	V-likei	AJDJ01000012.1
	UAA715	WT	A1M	C56	NA	636	2.1b	NA	France	1994	V-likei	AIUG01000030.1
	UAA714	WT	A1M	C56	NA	636	2.1b	NA	France	1994	V	AIUF01000015.1
	E1634	WT	A1M	C57	S	66	2.1b	Non-clinical isolate	NA	1982	V-likei	AHXL01000003.1
	F9730129-1	WT	A1M	C58	NA	245	2.1b	Poultry	Denmark	1997	XIII	AITN01000033.1
	UAA722	WT	A1M	C60	NA	9	2.1b	NA	France	1994	XII	AIUM01000025.1
	UAA723	WT	A1R	C72	NA	50	2.1b	NA	France	1993	II	AIUN01000017.1
	GE28798_1	WT	A1R	C8	R	310	2.1b	Clinical isolate	Portugal	1999	III	This study
	E2134	WT	A1R	C9	R	12	2.1b	Poultry	Netherlands	2004	I	AHXU01000020.1
	E1293	WT	A1R	C9	R	50	2.1b	Clinical isolate	Italy	NA	I	AHWU01000013.1
	UAA1023	WT	A1R	C9	NA	50	2.1b	NA	France	1996	I	AIZZ01000046.1
	UAA1024	WT	A1R	C9	NA	50	2.1b	NA	France	1996	I	AJAA01000028.1
	P1123	WT	A1R	C15	R	79	2.3a	Clinical isolate	Peru	2006-2008	I	JH810542.1, AMAP01000100.1
	P1986	WT	A1R	C15	R	494	2.3a	Clinical isolate	Peru	2006-2008	I	JH808239.1, AMAK01000017.1
	E1573	WT	A1R	C17	S	21	2.3a	Bison	Belgium	1994	I	AHWX01000001.1
	GMD5E	WT	A1R	C17	NA	92	2.3a	Human GI tract	NA	NA	I-likea	AJRF02000007.1
	D355	WT	A1R	C17	NA	92	2.3a	NA	NA	NA	I	ATIU01000010.1
	UAA430	WT	A1R	C17	NA	640	2.3a	NA	France	1989	I	AJDI01000015.1
	164306	WT	A1M	C2	R	190	2.3a	Clinical isolate	Portugal	1998	V	This study, JN208882.1
	D353	WT	A1M	C22	NA	832	2.3a	NA	NA	NA	I	ATIW01000019.1
	Strain	Strain type	Clade	PBP5	Ampicillin	ST	BAPS	Source	Country	Date	pbp5	GeneBank accession number
		analyzed		alleles	Susceptibility						platform
	UAA210	WT	A1M	C23	NA	25	2.3a	NA	France	1986	V	AJBN01000025.1
	UAA407	WT	A1M	C23	NA	25	2.3a	NA	France	1986	V	AJDG01000015.1
	E1620	WT	A1M	C23	S	67	2.3a	Clinical isolate	Netherlands	1957	I	AHXF01000060.1
	EnGen0308	WT	A1M	C23	NA	88	2.3a	NA	NA	NA	V	AJDM01000021.1
	UAA1022	WT	A1M	C23	NA	88	2.3a	NA	Switzerland	1996	V-likej	AIZY01000017.1
	E1626	WT	A1R	C24	R	92	2.3a	Clinical isolate	Netherlands	1965	I	AHXI01000005.1
	E1679	WT	A1R	C27	R	114	2.3a	Clinical isolate	Brazil	1998	I-liked	ABSC01000284.1
	E1904	WT	A1R	C27	R	210	2.3a	Clinical isolate	Netherlands	2001	I	AHXQ01000004.1
	10/96A	WT	A1R	C27	NA	281	2.3a	Clinical isolate	Brazil	1996	I	AXOL01000027.1
	E1050	WT	A1R	C43	S	92	2.3a	Community surveillance	Netherlands	1998	I	AHWQ01000005.1
	VAN327	WT	A0	C54	S	417	2.3a	NA	NA	NA	I-likea	ASEC01000004.1
	VAN335	WT	A0	C54	S	417	2.3a	Poultry	Denmark	2010	I-likea	AIUZ01000021.1
	HM1074	WT	A1M	C59	R (P)	79	2.3a	NA	NA	1994	V	AIUA01000011.1
	D344	WT	A1R	C71	R	25	2.3a	Clinical isolate	USA	NA	NA	AF362954.1
	GMD1E	WT	A1R	C74	NA	92	2.3a	Human GI tract	NA	NA	I-likee	AJQX01000102.1
	E1039	WT	A1M	C14	S	42	2.3b	Community surveillance	Netherlands	1998	I-likec	ACOS01000009.1
	E0679	WT	A1M	C23	S	150	2.3b	Pig	Belgium	NA	V	AHWM01000004.1
	H196	WT	A1M	C1	R	390	3.1	Clinical isolate	Portugal	2002	V	This study, KC479673.1
	1,231,408	WT	A1R	C11	R	582	3.1	Clinical isolate	USA	2006	I-liked	GG688547.1, ACBB01000047.1
	GEH323_3	TC	A1R	C12	R	280	3.1	Clinical isolate	Portugal	2002	I	This study, KC479674.1
	E1071	WT	A1R	C13	S	32	3.1	Hospital surveillance	Netherlands	2000	I	ABQI01000087.1
	P1139	WT	A1R	C15	NA	280	3.1	Clinical isolate	Peru	2006-2008	I	JH809204.1, AMAN01000049.1
	513	WT	A1R	C15	R	736	3.1	Human	NA	NA	I	AMBG01000061.1
	NY1-1	WT	A1R	C15	NA	736	3.1	Human GI tract	NA	NA	I	AJDR01000051.1
	NY1-2	WT	A1R	C15	NA	736	3.1	Clinical isolate	NA	NA	I	AJDS01000052.1
	NY1-3	WT	A1R	C15	NA	736	3.1	Human GI tract	NA	NA	I	AJDT01000045.1
	NY1-4	WT	A1R	C15	NA	736	3.1	Clinical isolate	NA	NA	I	AJDU01000056.1
	NY1-5	WT	A1R	C15	NA	736	3.1	Human GI tract	NA	NA	I	AJDV01000041.1
	NY1-6	WT	A1R	C15	NA	736	3.1	Clinical isolate	NA	NA	I	AJDW01000039.1
	NY3-1 (X2)	WT	A1R	C15	NA	736	3.1	Human GI tract	NA	NA	I	AJDX01000030.1
	NY2-1 (X2)	WT	A1R	C15	NA	736	3.1	Human GI tract	NA	NA	I	ASWQ01000008.1
	NY2-2 (X2)	WT	A1R	C15	NA	736	3.1	NA	NA	NA	I	ASWR01000005.1
	NY2-3 (X2)	WT	A1R	C15	NA	736	3.1	Clinical isolate	NA	NA	I	ASWS01000005.1
	R497	WT	A1R	C15	R	752	3.1	Human	NA	NA	I	AMAG01000075.1
	E1623	WT	A1R	C17	S	22	3.1	Clinical isolate	Netherlands	1960	I	AHXH01000005.1
	VAN342	WT	A1R	C17	S	22	3.1	Poultry	Denmark	2010	I	AIVA01000020.1
	H17243	WT	A1R	C17	NA	22	3.1	Human	Denmark	1995	I	AITO01000025.1
	D352	WT	A1R	C17	NA	32	3.1	NA	NA	NA	I	ATIX01000015.1
	E1576	WT	A1R	C17	S	159	3.1	Oyester	South Africa	2001	I	AHXA01000008.1
	GEHPH2_1	TC	A1R	C20	R	125	3.1	Clinical isolate	Portugal	2007	I	This study
	E1636	WT	A1M	C23	R	106	3.1	Clinical isolate	Netherlands	1961	I-likeb	ABRY01000062.1
	503	WT	A1R	C25	R	280	3.1	Human	NA	NA	I	JH809465.1, AMBN01000040.1
	H352	WT	A1R	C4	R	280	3.1	Clinical isolate	Portugal	2000	II	This study
	E1622	WT	A1R	C42	S	104	3.1	Mouse	Netherlands	1959	I	AHXG01000003.1
	VAN219	WT	A1M	C62	S	784	3.1	Poultry	Denmark	2010	I	AIUW01000023.1
	VAN222	WT	A1M	C62	S	784	3.1	Poultry	Denmark	2010	I	AIUX01000013.1
	VAN476	WT	A1M	C62	S	785	3.1	NA	NA	NA	I	ASEB01000017.1
	P1190	WT	A1R	C7	R	125	3.1	Clinical isolate	Peru	2006-2008	XVII	JH808818.1, AMAL01000087.1
	NRRL B-2354 (ATCC 8459)	WT	A1R	C73	S	860	3.1	Milk and dairy utensils	USA	1927	I	CP004063.1
	E1578	WT	A1R	C17	S	160	3.2	Pig	Germany	2001	I	AHXB01000009.1
	7330446-2	WT	A1M	C23	NA	6	3.2	Pig	Denmark	2001	V	AISP01000010.1
	9730357-1	WT	A1M	C23	NA	6	3.2	Pig	Denmark	1997	V	AISZ01000017.1
	9730219-1	WT	A1M	C23	NA	6	3.2	Pig	Denmark	1997	V	AISY01000007.1
	9731352-4	WT	A1M	C23	NA	6	3.2	Pig	Denmark	1997	V	AITB01000017.1
	9830512-2	WT	A1M	C23	NA	6	3.2	Pig	Denmark	1998	V	AITE01000025.1
	HF50204	WT	A1M	C23	NA	6	3.2	Pig	USA	NA	V	AITV01000023.1
	7330519-3	WT	A1M	C23	NA	6	3.2	Pig	Denmark	2001	V	AISQ01000013.1
	7330884-2	WT	A1M	C23	NA	6	3.2	Pig	Denmark	2001	V-likej	AISS01000009.1
	7430166-3	WT	A1M	C23	NA	6	3.2	Pig	Denmark	2002	V	AIST01000016.1
	9830091-5	WT	A1M	C23	NA	6	3.2	Pig	Denmark	1998	V	AITC01000013.1
	9931110-4	WT	A1M	C23	NA	6	3.2	Pig	Denmark	1999	V	AITK01000010.1
	A17	WT	A1M	C23	NA	6	3.2	Pig	Denmark	1995	V-likej	AITL01000019.1
	E8SV3	WT	A1M	C23	NA	6	3.2	Pig	Denmark	1995	V	AITM01000017.1
	H17575	WT	A1M	C23	NA	6	3.2	Human	Denmark	1995	V	AITQ01000016.1
	S658-3	WT	A1M	C23	NA	6	3.2	Pig	Denmark	2002	V	AIUD01000018.1
	HF50105	WT	A1M	C23	S	6	3.2	Pig	USA	NA	V	AITS01000013.1
	HF50106	WT	A1M	C23	S	6	3.2	Pig	USA	NA	V	AITT01000026.1
	HF50203	WT	A1M	C23	S	6	3.2	Pig	USA	NA	V	AITU01000017.1
	509	WT	A1R	C11	R	17	3.3a	Human	NA	NA	VIII-likek	AMBJ01000257.1
	511	WT	A1R	C15	R	17	3.3a	Human	NA	NA	I	AMBH01000038.1
	514	WT	A1R	C15	R	17	3.3a	Human	NA	NA	I	AMBF01000038.1
	VRE110	WT	A1R	C15	NA	18	3.3a	Human	Denmark	2010	I	AIVD01000049.1
	R494	WT	A1R	C15	R	664	3.3a	Human	NA	NA	I	AMAI01000028.1
	1,231,410	WT	A1R	C16	R	17	3.3a	Clinical isolate	USA	NA	I-liked	GG962468.1, ACBA01000014.1
	R501	WT	A1R	C16	R	17	3.3a	Human	NA	NA	I	AMAE01000246.1
	ERV69	WT	A1R	C16	NA	17	3.3a	Human	NA	NA	I	AMAR01000209.1
	ERV38	WT	A1R	C16	NA	17	3.3a	Human	NA	NA	I	AMAS01000051.1
	DOm	WT	A1R	C17	R	18	3.3a	Clinical isolate	USA	1992	XI	NC_017960.1
	C68	WT	A1R	C18	R	16	3.3a	Hospital surveillance	USA	1996	VIII	66703717.1, ACJQ01000082.1
	GEE4_1	TC	A1R	C19	R	132	3.3a	Hospital sewage	Portugal	2011	II	This study, JN208889.1
	UAA950	WT	A1R	C24	NA	16	3.3a	NA	USA	1996	I	AJDP01000022.1
	UAA949	WT	A1R	C24	NA	16	3.3a	NA	USA	1996	XVI	AJDO01000031.1
	UAA951	WT	A1R	C24	NA	16	3.3a	NA	USA	1996	XVI	AIZT01000035.1
	E417	WT	A1R	C24	R	17	3.3a	Clinical isolate	Ecuador	2006-2008	I	JH813696.1, AMBA01000202.1
	ERV26	WT	A1R	C26	NA	17	3.3a	Human airways	NA	NA	I	JH809881.1, AMAT01000050.1
	E1392	WT	A1R	C27	R	64	3.3a	Hospital surveillance	UK	2000	I	AHWV01000002.1
	ERV102	WT	A1R	C38	NA	17	3.3a	Human oral cavity	NA	NA	I	JH811939.1, AMAX01000171.1
	E1162	WT	A1R	C4	R	17	3.3a	Clinical isolate	France	NA	NA	ABQJ01000017.1
	TX0133a04	WT	A1R	C4	R	17	3.3a	Clinical isolate	USA	NA	II-likeg	AEBC01000061.1
	TX0133C	WT	A1R	C4	R	17	3.3a	Clinical isolate	USA	NA	II-likeg	AEBG01000194.1
	TX0082	WT	A1R	C4	R	17	3.3a	Clinical isolate	USA	NA	XIV-likeg	AEBU01000140.1
	TX0133B	WT	A1R	C4	R	17	3.3a	Clinical isolate	USA	NA	II-likeg	AECI01000046.1
	TX0133a01	WT	A1R	C4	R	17	3.3a	Clinical isolate	USA	2006	II-likeg	AECJ01000122.1
	UAA825	WT	A1R	C4	NA	17	3.3a	NA	France	1996	II-likec	AIUQ01000018.1
	UAA725	WT	A1R	C4	NA	17	3.3a	NA	France	1994	II	AIUP01000033.1
	Strain	Strain type	Clade	PBP5	Ampicillin	ST	BAPS	Source	Country	Date	pbp5	GeneBank accession number
		analyzed		alleles	Susceptibility						platform
	UAA911	WT	A1R	C4	NA	17	3.3a	NA	Switzerland	1996	II-likef	AIUT01000036.1
	UAA909	WT	A1R	C4	NA	17	3.3a	NA	Switzerland	1996	II-likeh	AIUR01000020.1, AIUR01000021.1
	UAA1007	WT	A1R	C4	NA	17	3.3a	NA	NA	1996	II	AIZV01000020.1, AIZV01000021.1
	UAA1484	WT	A1R	C4	NA	17	3.3a	NA	NA	1992	II	AJAF01000050.1
	UAA720	WT	A1R	C4	NA	17	3.3a	NA	France	1993	II	AIUK01000047.1
	UAA952	WT	A1R	C4	NA	17	3.3a	NA	USA	1996	II	AIZU01000018.1
	GE70411_2	TC	A1R	C4	R	670	3.3a	Clinical isolate	Portugal	1997	II	This study, JN208888.1
	HPH6	WT	A1R	C5	R	18	3.3a	Clinical isolate	Portugal	2007	II	This study, KC479675.1
	529940	WT	A1R	C6	R	16	3.3a	Clinical isolate	Portugal	2000	II	This study, JN208883.1
	TX0133A	WT	A1R	C64	R	17	3.3a	Clinical isolate	USA	2006	II-likeg	AECH01000021.1
	VRE84	WT	A1R	C69	NA	17	3.3a	Human	Denmark	2010	I	AIVF01000028.1
	AUS0004	WT	A1R	C7	R	17	3.3a	Clinical isolate	Australia	1998	II	NC_017022.1
	UAA1025	WT	A1R	C7	NA	17	3.3a	NA	France	1996	II-likeg	AJAB01000030.1
	UAA1019	WT	A1R	C7	NA	17	3.3a	NA	NA	1996	II	AIZX01000035.1
	1,230,933	WT	A1R	C7	R	18	3.3a	Clinical isolate	USA	2005	NA	ACAS01000028.1
	P1137	WT	A1R	C7	R	18	3.3a	Clinical isolate	Peru	2006-2008	XVIII	AMAO01000169.1
	510	WT	A1R	C7	R	18	3.3a	Human	NA	NA	XIV-likeg	AMBI01000132.1
	ERV99	WT	A1R	C7	NA	18	3.3a	Clinical isolate	NA	NA	XIV-likeg	AMAQ01000006.1
	C1904	WT	A1R	C7	NA	18	3.3a	Clinical isolate	Colombia	2006-2008	XIV-likeg	AMBD01000237.1
	C497	WT	A1R	C7	R	18	3.3a	Clinical isolate	Colombia	2006-2008	XIV-likeg	AMBC01000119.1
	506	WT	A1R	C7	R	18	3.3a	Human	NA	NA	II-likeg	JH813945.1, AMBK01000250.1
	E1731	WT	A1R	C7	R	18	3.3a	Clinical isolate	Tanzania	NA	II	AHXO01000011.1
	E2883	WT	A1R	C7	R	18	3.3a	Clinical isolate	Netherlands	2002	XIV-likeg	AHXX01000007.1
	UAA1433	WT	A1R	C7	NA	18	3.3a	NA	France	2000	II	AJAE01000027.1
	VD79C1_5	TC	A1R	C7	R	18	3.3a	Community surveillance	Portugal	2001	II	This study
	GEE49_1	TC	A1R	C8	R	132	3.3a	Hospital sewage	Portugal	2001	III	This study, JN208884.1
	SN449	WT	A1R	C8	R	132	3.3a	Piggery	Portugal	2007	III	This study, JN208887.1
	E197	WT	A1R	C8	R	368	3.3a	Hospital sewage	Portugal	2001	III	This study
	UAA947	WT	A1R	C9	NA	18	3.3a	NA	USA	1996	I	AIZR01000020.1
	UAA716	WT	A1M	C22	NA	87	3.3b	NA	France	1994	VII	AIUH01000039.1
	E0120	WT	A0	C37	S	27	3.3b	Clinical isolate	Netherlands	1995	I	AHWI01000003.1
	E1574	WT	A0	C37	S	27	3.3b	Dog	Belgium	1995	I	AHWY01000003.1
	E2071	WT	A0	C37	S	27	3.3b	Poultry	Denmark	2001	I	AHXT01000013.1
	E2966	WT	A1R	C17	NA	326	4	Clinical isolate	Netherlands	2005	I	AHXY01000021.1
	E2620	WT	B	C29	S	331	4	Clinical isolate	Netherlands	2006	I	AHXW01000008.1
	E1258	WT	A1S	C40	S	127	7.1	Clinical isolate	Spain	NA	I	AHWT01000005.1
	D357	WT	A1S	C40	NA	127	7.1	NA	NA	NA	I	ATIS01000033.1
	1,231,501	WT	B	C47	S	52	7.1	Clinical isolate	USA	2005	I	ACAY01000033.1
	1,141,733	WT	B	C51	S	52	7.1	Clinical isolate	USA	2005	I	ACAZ01000019.1
	UAA944	WT	A1R	C70	NA	20	7.1	NA	USA	1996	XXI	AIUU01000031.1
	UAA945	WT	A1R	C70	NA	20	7.1	NA	USA	1996	XXI	AIUV01000032.1
	VAN345	WT	A1R	C75	S	38	7.1	Poultry	Denmark	2010	I	AIVB01000020.1
	VAN332	WT	A1R	C75	S	38	7.1	Poultry	Denmark	2010	I	AIUY01000015.1
	SE97F1	WT	A1R	C10	R	NA	NA	Poultry	Portugal	2001	I	This study, KC479676.1
	GMD4E	WT	A1R	C17	NA	New	NA	Human GI tract	NA	NA	I-likea	AJRD01000046.1
	GMD2E	WT	A1R	C17	NA	New	NA	Human GI tract	NA	NA	I-likea	AJQZ01000046.1
	GMD3E	WT	A1R	C17	NA	New	NA	Human GI tract	NA	NA	I-likea	AJRB03000042.1
	H17494	WT	A1R	C17	NA	NA	NA	Human	Denmark	1995	I	AITP01000026.1
	7230532-1	WT	A1M	C23	NA	New	NA	Pig	Denmark	2000	V	AISN01000018.1
	KH36SYN	WT	A1M	C23	NA	NA	NA	Human	Netherlands	NA	V	AIUC01000009.1
	EnGen0305	WT	A1M	C23	NA	New	NA	NA	NA	NA	V-likei	AJDL01000022.1
	UAA721	WT	A1M	C23	NA	New	NA	NA	France	1994	V-likej	AIUL01000016.1
	SN194	WT	A1R	C3	R	NA	NA	Piggery	Portugal	2006	V	This study, JN208886.1
	BM4107	WT	B	C46	S	NA	NA	Clinical isolate	NA	NA	I	AF364092.1
	D63r	WT	B	C50	S (P)	NA	NA	Clinical isolate	France	NA	NA	X84860.1
	505	WT	A0	C52	R	New	NA	Human	NA	NA	I	AMBL01000029.1, AMBL01000072.1
	UAA1280	WT	A0	C53	NA	New	NA	NA	France	1998	I	AJAD01000011.1
	D366	WT	A1M	C61	S	NA	NA	NA	NA	NA	NA	X84859.1
	9439	WT	A1R	C63	R	NA	NA	NA	NA	NA	NA	X92687.1
	EFM-1	WT	A1M	C65	R (P)	NA	NA	NA	NA	NA	NA	X84861.1
	H80721	WT	A1R	C67	R	NA	NA	NA	NA	NA	NA	X84862.1
	BM4538	WT	A1R	C7	NA	NA	NA	Clinical isolate	France	2001	II	AXOJ01000014.1
	NEF1	WT	A1R	C7	R	NA	NA	NA	France	2009	II-likeh	AXOK01000016.1, AXOK01000017.1
	Foonote:
	Abbreviations: ND- not determined; NA-not available; USA-United States of America; UK-United Kingdom; WT-wild type; R-resistant; S-susceptible; R(P)-Resistance to penicillin, ampicillin resistance phenotype unkown; S(P)- susceptible to penicillin.
	aextra stop codon in FtsW;
	bsequenced by NGS not possible to identify sequence before pbp5 gene;
	cextra stop codon in psr gene;
	dsequenced by NGS not possible to identify sequence before ftsW gene;
	eextra stop codon in ftsW gene;sequenced by NGS not possible to identify sequence after ion efflux gene;
	fsequenced by NGS not possible to identify sequence before HisPh gene;
	gsequenced by NGS not possible to identify sequence before ISEfm1;
	hsequenced by NGS not possible to identify sequence after ISEfm1 and before HisPh gene;
	isequenced by NGS not possible to identify sequence before ISEf1
	jdifferent genetic background before ISEf1;
	ksequenced by NGS not possible to identify sequence after ISEnfa3;
	lextra stop codon in pbp5 gene
	mE. faecium DO strain is classified as ampicillin resistance (MIC=16 mg/L) by Galloway-Peña et al [Antimicrob Agents Chemother. 2011, 55(7): 3272–3277]. The other E. faecium with amino acid combination of C17 were classified as susceptible by Willems et al. [mBio. 2012, 3(4): e00151-12].
	nE1636 was classified as ampicillin resistant (CMI=25mg/L) though the pbp5 sequence did not present mutations associated with ampicillin resistance
	the authors suggest that this low level resistance migh be related with other mechanism of resistance (van Schaik et al BMC genomics. 2010, 11:239)
