# Supplementary material for: Co-diversification of Enterococcus faecium Core Genomes and PBP5: Evidences of pbp5 Horizontal Transfer
Source: Front Microbiol. 2016 Oct 6;7:1581. doi: 10.3389/fmicb.2016.01581 (PMC5053079; doi:10.3389/fmicb.2016.01581)
Supplement: Supplementary file 6 [file Table_6.xlsx]

## Sheet: Sheet1
Table S6. Description of PBP5 alleles amino acid changes and correlation with epidemiological data
PBP5 Clade	PBP5	BAPS Groupa	STa	Ampicillin	Sourcea	Countrya	Datea	pbp5 genetic environment typea	PBP5 Amino Acid Changes
	allelesa			Susceptibilitya					5	17	20	24	25	27	28	29	32	34	39	60	66	67	68	73	85	94	95	100	111	115	141	144	151	155	159	172	177	182	200	204	216	218	223	226	227	235	262	265	271
B	C46 (1)	NA	NA	S	Clinical isolate	NA	NA	I	D	A	V	V	T	S	G	G	Y	R	S	D	G	M	A	A	E	A	D	E	D	S	N	K	P	F	E	T	L	E	L	D	A	D	A	Q	A	P	G	Y	A
B	C34 (1)	1.3	172	S	Human GI tract	NA	NA	I	-	-	-	-	-	-	-	-	-	-	T	-	-	-	-	-	-	-	-	-	-	-	-	-	-	-	-	-	-	-	-	-	-	-	-	-	-	-	-	-	-
B	C50 (1)	NA	NA	S (P)	Clinical isolate	France	NA	NA	-	-	-	-	A	-	-	-	-	-	T	-	-	-	-	-	-	-	-	-	-	-	-	-	-	-	-	-	-	-	-	-	-	-	-	-	-	-	-	-	-
B	C36 (1)	1.5	163	S	Community surveillance	Ireland	2001	I	-	-	-	-	A	-	-	-	-	-	T	-	-	-	-	-	-	-	-	-	-	-	-	-	-	-	-	-	-	-	-	-	-	-	-	-	-	-	-	-	-
B	C48 (1)	1.2	583	S (P)	Community surveillance	USA	2006	I	-	-	-	-	A	-	-	-	-	-	T	-	-	-	-	-	-	-	-	-	-	-	-	-	-	-	-	-	-	-	-	-	-	-	-	-	-	-	-	-	-
B	C47 (5)	1.2 (3); 1.5 (1); 7.1 (1)	52 (1); 61 (1); 296 (1); 327 (1); 361 (1)	S (3)	Clinical isolate (3); Community surveillance (1); NA (1)	Netherlands (1); USA (1); Germany (1); NA (1)	1998-2005; NA (1)	I	-	-	-	-	A	-	-	-	-	-	T	-	-	-	-	-	-	-	-	-	-	-	-	-	-	-	-	-	-	-	-	-	-	-	-	-	-	-	-	-	-
B	C21 (3)	1.5	107 (2); 720 (1)	S (1); S (P, 1); NA (1)	Community surveillance (2); Human GI tract (1)	USA (1); Australia (1); NA (1)	2006 (1); NA (2)	I	-	-	-	-	A	-	-	-	-	-	T	-	-	-	-	-	-	-	-	-	-	-	-	-	-	-	-	-	-	-	-	-	-	-	-	-	-	-	-	-	-
B	C49 (1)	1.5	328	S	Clinical isolate	Netherlands	2004	I	-	-	A	-	A	-	-	-	-	-	T	-	-	-	-	-	-	-	-	-	-	-	-	-	-	-	-	-	-	-	-	-	-	-	-	-	-	-	-	-	-
B	C51 (1)	7.1	52	S	Clinical isolate	USA	2005	I	-	-	-	-	A	-	-	-	-	-	T	-	-	-	-	-	-	-	-	-	-	-	-	-	-	-	-	-	-	-	-	-	-	-	-	-	-	-	-	-	-
B	C66 (1)	1.2	75	S	Cheese	Norway	1956	I	-	-	-	-	A	-	-	-	-	-	T	-	-	-	-	-	-	-	-	-	-	-	-	-	-	-	-	-	-	-	-	-	-	-	-	-	-	-	-	-	-
B	C29 (1)	4	331	S	Clinical isolate	Netherlands	2006	I	-	-	-	-	A	G	-	-	-	-	T	-	-	-	-	-	-	-	-	-	-	-	-	-	L	-	-	-	-	-	-	-	V	-	-	-	-	-	-	-	-
B	C33 (1)	1.3	77	S	Fish Burger	Norway	1964	I	-	-	-	-	A	G	-	S	-	-	T	-	-	-	-	-	-	-	N	-	-	-	-	-	-	-	-	-	-	-	-	-	-	G	-	-	-	H	-	-	-
A0	C31 (1)	1.2	289	S	Hospital surveillance	Spain	2001	IX	-	-	-	A	A	G	-	-	-	-	T	-	-	-	-	T	-	-	-	-	-	-	-	Q	-	-	-	-	-	-	-	-	-	-	-	-	-	-	-	-	-
A0	C30 (2)	1.2	94	S (1); NA (1)	Clinical isolate (1); Community surveillance (1)	Netherlands (1); Germany (1)	1998-2000	IX	-	-	-	A	A	G	-	-	-	-	T	-	-	-	-	T	-	-	-	-	-	-	-	Q	-	-	-	-	-	-	-	-	-	-	-	-	-	-	-	-	-
A0	C52 (1)	NA	NA	R	Human	NA	NA	I	-	-	-	A	A	G	-	-	-	-	T	E	-	-	-	-	-	-	-	-	E	N	T	Q	-	-	A	A	-	-	-	-	-	-	-	-	-	-	-	-	-
A0	C54 (2)	2.3a	417	S	Poultry (1); NA (1)	Denmark (1); NA (1)	2010 (1); NA (1)	I	-	-	-	A	A	G	-	-	-	-	T	-	-	-	-	-	-	-	-	Q	-	-	-	Q	-	-	-	A	-	-	-	-	-	-	-	-	-	T	-	-	-
A0	C37 (3)	3.3b	27	S	Clinical isolate (1); Poultry (1); Dog (1)	Denmark (1); Netherlands (1); Belgium (1)	1998-2001	I	-	-	-	A	A	G	-	-	-	-	T	-	-	-	-	-	-	-	-	Q	-	-	-	Q	-	-	-	A	-	-	-	-	-	-	-	-	-	T	-	-	-
A0	C53 (1)	NA	NA	NA	NA	France	1998	I	-	-	-	A	A	G	-	-	-	Q	T	E	-	-	-	-	D	-	-	Q	-	-	-	Q	-	-	A	A	-	-	-	-	-	-	V	-	-	-	-	-	-
A1S	C32 (2)	2.1b	69	S	Clinical isolate (1); Community surveillance (1)	Netherlands	1981-2002	I	-	-	-	A	A	G	-	-	-	Q	N	-	E	-	-	-	-	-	-	Q	-	-	-	Q	-	-	-	A	I	-	-	-	S	-	-	-	-	-	-	-	-
A1S	C40 (2)	7.1	127	S (1); NA (1)	Clinical isolate (1); NA (1)	Spain (1); NA (1)	NA	I	-	-	-	A	A	G	S	-	-	Q	N	-	E	-	-	-	-	-	-	Q	-	-	-	Q	-	-	-	A	I	-	-	-	S	-	-	-	-	-	-	-	-
A1S	C28 (2)	2.1b	9 (1); 26 (1)	S	Poultry	Netherlands	1996	I (1); X (1)	-	S	-	A	A	G	-	-	-	Q	N	-	E	-	-	-	-	-	-	Q	-	-	-	Q	-	-	-	A	I	-	-	-	S	-	-	-	-	-	-	-	-
A1S	C39 (1)	2.1b	66	S	Hospital surveillance	Netherlands	1979	I	-	-	-	A	A	G	-	-	-	Q	N	-	E	-	-	-	-	-	-	Q	-	-	-	Q	-	-	-	A	I	-	-	-	S	-	-	-	-	-	-	-	-
A1M	C62 (3)	3.1	784 (2); 785 (1)	S	Poultry (2); NA (1)	Denmark (2); NA (1)	2010 (2); NA (1)	I	-	-	-	A	A	G	-	-	-	Q	T	-	E	-	-	-	-	-	-	Q	-	-	-	Q	-	-	-	A	I	-	-	G	S	-	-	-	-	-	-	-	-
A1M	C56 (3)	2.1b	636	NA	NA	France	1989-1994	V	-	-	-	A	A	G	-	-	-	Q	T	-	E	-	-	-	-	-	-	Q	-	-	-	Q	-	-	-	A	I	-	-	-	S	-	-	-	S	-	-	-	-
A1M	C55 (4)	2.1b	636 (2); 66 (1); 123 (1)	NA	Human (1); NA (4)	France (2); Denmark (1); Switzerland (1)	1998-1998	V	-	-	-	A	A	G	-	-	-	Q	T	-	E	-	-	-	-	-	-	Q	-	-	-	Q	-	-	-	A	I	-	-	-	S	-	-	-	S	-	-	-	-
A1M	C44 (1)	2.1b	310	NA	Poultry	Sweden	2004	VI	-	-	-	A	A	G	-	-	-	Q	T	-	E	-	-	-	-	-	-	Q	-	-	-	Q	-	-	-	A	I	-	-	-	S	-	-	-	-	-	-	-	-
A1M	C35 (1)	2.1b	649	R	Human	NA	NA	I	-	-	-	A	A	G	-	-	-	Q	T	-	E	-	-	-	-	-	-	Q	-	-	-	Q	-	-	-	A	I	-	-	-	S	-	-	-	-	-	-	-	-
A1M	C14 (1)	2.3b	42	S	Community surveillance	Netherlands	1998	I	-	-	-	A	A	G	-	-	-	Q	T	-	E	-	-	-	-	-	-	Q	-	-	-	Q	-	-	-	A	I	-	-	-	S	-	-	-	-	-	-	-	-
A1M	C58 (1)	2.1b	245	NA	Poultry	Denmark	1997	XIII	-	-	-	A	A	G	-	-	-	Q	T	-	E	-	-	-	-	-	-	Q	-	-	-	Q	-	-	-	A	I	-	F	-	S	-	-	-	-	-	-	-	-
A1M	C57 (1)	2.1b	66	S	Non-clinical isolate	NA	1982	V	-	-	-	A	A	G	-	-	-	Q	T	-	E	-	-	-	-	-	-	Q	-	-	-	Q	-	-	-	A	I	-	-	-	S	-	-	-	-	-	-	-	-
A1M	C59 (1)	2.3a	79	R (P)	NA	NA	1994	V	-	-	-	A	A	G	-	-	-	Q	T	-	E	-	-	-	-	-	-	Q	-	-	-	Q	-	-	-	A	I	-	-	-	S	-	-	-	-	-	-	-	-
A1M	C60 (1)	2.1b	9	NA	NA	France	1994	XII	-	-	-	A	A	G	-	-	-	Q	T	-	E	-	-	-	-	-	-	Q	-	-	-	Q	-	-	-	A	I	-	-	-	S	-	-	-	-	-	-	-	-
A1M	C2 (1)	2.3a	190	R	Clinical isolate	Portugal	1998	V	-	-	-	A	A	G	-	-	-	Q	T	-	E	-	-	-	-	-	-	Q	-	-	-	Q	-	-	-	A	I	-	-	-	S	-	-	-	-	-	-	-	-
A1M	C1 (1)	3.1	390	R	Clinical isolate	Portugal	2002	V	-	-	-	A	A	G	-	-	-	Q	T	-	E	-	-	-	-	-	-	Q	-	-	-	Q	-	-	-	A	I	-	-	-	S	-	-	-	-	-	-	-	-
A1M	C22 (3)	2.1b (1); 2.3a (1); 3.3b (1)	87 (1); 151 (1); 832 (1)	S (1); NA (2)	Pig (1); NA (2)	France (1); Germany (1); NA (1)	1994 (1); NA (2)	VII (2); I (1)	Y	-	-	A	A	G	-	-	-	Q	T	-	E	-	-	-	-	-	-	Q	-	-	-	Q	-	-	-	A	I	-	-	-	S	-	-	-	-	-	-	-	-
A1M	C23 (44)	3.2 (18); 2.1b (15); 2.3a (5); 2.3b (1); 3.1 (1); NA (4)	6 (18); 5 (4); 26 (2); 133 (2); 185 (2); 9 (1); 82 (1); 147 (1); 158 (1); 771 (1); 25 (2); 88 (2); 65 (1); 150 (1); 106 (1); NA (4)	S (12); R (1); R (P, 1); NA (29)	Pig (28); Clinical isolate (3); Poultry (2); Hospital surveillance (1); Human (2); NA (8)	Denmark (21); USA (6); France (4); Netherlands (4); Belgium (2); Spain (1); Switzerland (1); UK (1); NA (4)	1957-2003; NA (12)	V (42); I (2)	-	-	-	A	A	G	-	-	-	Q	T	-	E	-	-	-	-	-	-	Q	-	-	-	Q	-	-	-	A	I	-	-	-	S	-	-	-	-	-	-	-	-
A1M	C61 (1)	NA	NA	S	NA	NA	NA	NA	-	-	-	A	A	G	-	-	-	Q	T	-	E	-	-	-	-	-	-	Q	-	-	-	Q	-	-	-	A	I	-	-	G	S	-	-	-	-	-	-	-	-
A1M	C65 (1)	NA	NA	R (P)	NA	NA	NA	NA	-	-	-	A	A	G	-	-	-	Q	T	-	E	-	T	-	D	-	-	Q	-	-	-	Q	-	-	-	A	I	-	-	-	S	-	-	-	-	-	-	-	-
A1R	C72 (1)	2.1b	50	NA	NA	France	1993	II	-	-	-	A	A	G	-	-	-	Q	T	-	E	-	T	-	D	-	-	Q	-	-	-	Q	-	-	-	A	I	-	-	G	S	-	-	-	-	-	-	-	-
A1R	C4 (18)	3.3a (15); 2.1a (2); 3.1 (1)	17 (14); 80 (1); 117 (1); 280 (1); 670 (1)	R (9); R (P, 1); NA (8)	Clinical isolate (9); NA (9)	France (4); Portugal (2); Switzerland (2); Israel (1); NA (3)	1992-2006; NA (5)	II (12); XIV (2); XV (1); NA (1)	-	-	-	A	A	G	-	-	-	Q	T	-	E	-	T	-	D	-	-	Q	-	-	-	Q	-	-	-	A	I	-	-	G	S	-	-	-	-	-	-	-	-
A1R	C64 (1)	3.3a	17	R	Clinical isolate	USA	2006	II	-	-	-	A	A	G	-	-	F	Q	T	-	E	-	T	-	D	-	-	Q	-	-	-	Q	-	-	-	A	I	-	-	G	S	-	-	-	-	-	-	-	-
A1R	C71 (1)	2.3a	25	R	Clinical isolate	USA	NA	NA	-	-	-	A	A	G	-	-	-	Q	T	-	E	-	T	-	D	T	-	Q	-	-	-	Q	-	-	-	A	I	-	-	G	S	-	-	-	-	-	-	-	-
A1R	C13 (1)	3.1	32	S	Hospital surveillance	Netherlands	2000	I	-	-	-	A	T	G	-	-	-	Q	T	-	E	-	T	-	D	-	-	Q	-	-	-	Q	-	-	-	A	I	-	-	G	S	-	-	-	-	-	-	-	-
A1R	C43 (1)	2.3a	92	S	Community surveillance	Netherlands	1998	I	-	-	-	A	A	G	-	-	-	Q	T	-	E	I	T	-	D	-	-	Q	-	-	-	Q	-	-	-	A	I	-	-	G	S	-	-	-	-	-	-	-	-
A1R	C17 (16)	3.1 (5); 2.3a (4); 3.2 (1); 3.3a (1); 4 (1); NA (4)	22 (3); 92 (2); 18 (1); 21 (1); 32 (1); 159 (1); 160 (1); 326 (1); 640 (1); NA (4)	S (5); R (1); NA (10)	Human GI tract (4); Clinical isolate (3); Human (2); Bison (1); Oyester (1); Poutry (1); Pig (1); NA (3)	Denmark (3); Netherlands (2); Belgium (1); France (1); Germany (1); South Africa (1); USA (1); NA (6)	1960-2010; NA (4)	I (15); XI (1)	-	-	-	A	A	G	-	-	-	Q	T	-	E	-	T	-	D	-	-	Q	-	-	-	Q	-	-	-	A	I	-	-	G	S	-	-	-	-	-	-	-	-
A1R	C63 (1)	NA	NA	R	NA	NA	NA	NA	-	-	-	A	A	G	-	-	-	Q	T	-	E	-	T	-	D	-	-	Q	-	-	-	Q	-	-	-	A	I	-	-	G	S	-	-	-	-	-	-	-	-
A1R	C75 (2)	7.1	38	S	Poultry	Denmark	2010	I	-	-	-	A	A	G	-	-	-	Q	T	-	E	-	T	-	D	-	-	Q	-	-	-	Q	-	-	-	A	I	-	-	G	S	-	-	-	-	-	-	-	-
A1R	C74 (1)	2.3a	92	NA	Human GI tract	NA	NA	I	-	-	-	A	A	G	-	-	-	Q	T	-	E	-	T	-	D	-	E	Q	-	-	-	Q	-	-	-	A	I	D	-	G	S	-	-	-	-	-	-	-	-
A1R	C42 (1)	3.1	104	S	Mouse	Netherlands	1959	I	-	-	-	A	A	G	-	-	-	Q	T	-	E	-	T	-	D	-	-	Q	-	-	-	Q	-	-	-	A	I	-	-	G	S	-	-	-	-	-	-	-	-
A1R	C73	3.1	860	NA	Cheese	NA	NA	I	-	-	-	A	A	G	-	-	-	Q	T	-	E	-	T	-	D	-	-	Q	-	-	-	Q	-	-	-	A	I	-	-	G	S	-	-	-	-	-	-	-	-
A1R	C3 (1)	NA	NA	R	Piggery	Portugal	2006	V	-	-	-	A	A	G	-	-	-	Q	T	-	E	-	T	-	D	-	-	Q	-	-	-	Q	-	-	-	A	I	-	-	G	S	-	-	-	-	-	R	-	-
A1R	C24 (6)	3.3a (4); 2.1a (1); 2.3a (1)	16 (3); 17 (1); 92 (1); 412 (1)	R (2); NA (4)	Clinical isolate (2); Human airwayds (1); NA (3)	USA (3); Ecuador (1); Netherlands (1); NA (1)	1965-2008; NA (1)	I (4); XVI (2)	-	-	-	A	A	G	-	-	-	Q	T	-	E	-	T	-	D	-	-	Q	-	-	-	Q	-	-	-	A	I	-	-	G	S	-	-	-	-	-	-	-	-
A1R	C41 (1)	2.1a	78	NA	Hospital surveillance	Latvia	2010	I	-	-	-	A	A	G	-	-	-	Q	T	-	E	-	T	-	D	-	-	Q	-	-	-	Q	-	-	-	A	I	-	-	G	S	-	-	-	-	-	-	-	-
A1R	C26 (1)	3.3a	17	NA	Human airways	NA	NA	I	-	-	-	A	A	G	-	-	-	Q	T	-	E	-	T	-	D	-	-	Q	-	-	-	Q	-	-	-	A	I	-	-	G	S	-	-	-	-	T	-	-	-
A1R	C25 (1)	3.1	280	R	Human	NA	NA	I	-	-	-	A	A	G	-	-	-	Q	T	-	E	-	T	-	D	-	-	Q	-	-	-	Q	-	-	-	A	I	-	-	G	S	-	-	-	-	-	-	-	-
A1R	C68 (1)	2.1a	393	R	Piggery	Portugal	2006	I	-	-	-	A	A	G	-	-	-	Q	T	-	E	-	T	-	D	-	-	Q	-	-	-	Q	-	-	-	A	I	-	-	G	S	-	-	-	-	-	-	-	-
A1R	C11 (7)	2.1b (3); 2.1a (2); 3.1 (1); 3.3a (1)	17 (1); 50 (1); 117 (1); 148 (1); 192 (1); 266 (1); 582 (1)	R (6); NA (1)	Dog (2); Clinical isolate (1); Community surveillance (1); Hospital surveillance (1); Human (1); NA (1)	Netherlands (2); USA (2); France (1); Portugal (1); NA (1)	1993-2008; NA (1)	I (5); VIII (2)	-	-	-	A	A	G	-	-	-	Q	T	-	E	-	T	-	D	-	-	Q	-	-	-	Q	-	-	-	A	I	-	-	G	S	-	-	-	-	-	-	-	-
A1R	C70 (2)	7.1	20	NA	NA	USA	1996	XXI	-	-	-	A	A	G	-	-	-	Q	T	-	E	-	T	-	D	-	-	Q	-	-	-	Q	-	L	-	A	I	-	-	G	S	-	-	-	-	-	-	-	-
A1R	C9 (6)	2.1b (4); 2.1a (1); 3.3a (1)	50 (3); 12 (1); 18 (1); 78 (1)	R (3); NA (3)	Clinical isolate (2); Poultry (1); NA (3)	France (2); Italy (1); Germany (1); Netherlands (1); USA (1)	1996-2004; NA (1)	I	-	-	-	A	A	G	-	-	-	Q	T	-	E	-	T	-	D	-	-	Q	-	-	-	Q	-	-	-	A	I	-	-	G	S	-	-	-	-	-	-	-	-
A1R	C16 (5)	3.3a (4); 2.1a (1)	17 (4); 117 (1)	R (2); NA (3)	Clinical isolate (2); Human (3)	USA (2); NA (3)	2001 (1); NA (4)	I (4); XX (1)	-	-	-	A	A	G	-	-	-	Q	T	-	E	-	T	-	D	-	-	Q	-	-	-	Q	-	-	-	A	I	-	-	G	S	-	-	-	-	-	-	-	-
A1R	C45 (1)	2.1a	78	R	Clinical isolate	Hungary	2005	XIX	-	-	-	A	A	G	-	-	-	Q	T	-	E	-	T	-	D	-	-	Q	-	-	-	Q	-	-	-	A	I	-	-	G	S	-	-	-	-	-	-	-	-
A1R	C38 (2)	2.1a (1); 3.3a (1)	17 (1); 412 (1)	NA	Clinical isolate (1); Human oral cavity (1)	Colombia (1); NA (1)	2006-2008; NA (1)	I	-	-	-	A	A	G	-	-	-	Q	T	-	E	-	T	-	D	-	-	Q	-	-	-	Q	-	-	-	A	I	-	-	G	S	-	-	-	-	-	-	-	-
A1R	C15 (37)	2.1a (18); 3.1 (13); 3.3a (4); 2.3a (2)	736 (11); 412 (7); 203 (6); 78 (3); 17 (2); 18 (1); 79 (1); 192 (1); 280 (1); 494 (1); 549 (1); 664 (1); 752 (1)	R (20); NA (17)	Clinical isolate (18); Human (11); Human GI tract (5); Non-clinical isolate (2); NA (1)	Peru (4); Denmark (3); USA (3); Netherlands (2); Australia (1); Ecuador (1); Portugal (1); Venezuela (1); NA (21)	2004-2010; NA (23)	I (36); IV (1)	-	-	-	A	A	G	-	-	-	Q	T	-	E	-	T	-	D	-	-	Q	-	-	-	Q	-	-	-	A	I	-	-	G	S	-	-	-	-	-	-	-	-
A1R	C69 (1)	3.3a	17	NA	Human	Denmark	2010	I	-	-	-	A	A	G	-	-	-	Q	T	-	E	-	T	-	D	-	-	Q	-	-	-	Q	-	-	-	A	I	-	-	G	S	-	-	-	-	-	-	-	-
A1R	C20 (1)	3.1	125	R	Clinical isolate	Portugal	2007	I	-	-	-	A	A	G	-	-	-	Q	T	-	E	-	T	-	D	-	-	Q	-	-	-	Q	-	-	-	A	I	-	-	G	S	-	-	-	-	-	-	-	-
A1R	C18 (1)	3.3a	16	R	Hospital surveillance	USA	1996	VIII	-	-	-	A	A	G	-	-	-	Q	T	-	E	-	T	-	D	-	-	Q	-	-	-	Q	-	-	-	A	I	-	-	G	S	-	-	-	-	-	-	-	-
A1R	C67 (1)	NA	NA	R	NA	NA	NA	NA	-	-	-	A	A	G	-	-	-	Q	T	-	E	-	T	-	D	-	-	Q	-	-	-	Q	-	-	-	A	I	-	-	G	S	-	-	-	-	-	-	-	-
A1R	C10 (1)	NA	NA	R	Poultry	Portugal	2001	I	-	-	-	A	A	G	-	-	-	Q	T	-	E	-	T	-	D	-	-	Q	-	-	-	Q	-	-	-	A	I	-	-	G	S	-	-	-	-	-	-	D	-
A1R	C12 (1)	3.1	280	R	Clinical isolate	Portugal	2002	I	-	-	-	A	A	G	-	-	-	Q	T	-	E	-	T	-	D	-	-	Q	-	-	-	Q	-	-	-	A	I	-	-	G	S	-	-	-	-	-	-	-	-
A1R	C8 (4)	3.3a (3); 2.1b (1)	132 (2); 310 (1); 368 (1)	R	Hospital sewage (2); Piggery (1); Clinical Isolate (1)	Portugal	2001-2007	III (4)	-	-	-	A	A	G	-	-	-	Q	T	-	E	-	T	-	D	-	-	Q	-	-	-	Q	-	-	-	A	I	-	-	G	S	-	-	-	-	-	-	-	-
A1R	C6 (1)	3.3a	16	R	Clinical isolate	Portugal	2006	II	-	-	-	A	A	G	-	-	-	Q	T	-	E	-	T	-	D	-	-	Q	-	-	-	Q	-	-	-	A	I	-	-	G	S	-	-	H	-	-	R	-	S
A1R	C19 (1)	3.3a	132	R	Hospital sewage	Portugal	2011	II	-	-	-	A	A	G	-	-	-	Q	T	-	E	-	T	-	D	-	-	Q	-	-	-	Q	-	-	-	A	I	-	-	G	S	-	-	-	-	-	-	-	S
A1R	C27 (5)	2.3a (3); 2.1a (1); 3.3a (1)	64 (1); 78 (1); 114 (1); 210 (1); 281 (1)	R (4); NA (1)	Clinical isolate (4); Hospital surveillance (1)	Brazil (2); Italy (1); Netherlands (1); UK (1)	1996-2001	I (5); II (1)	-	-	-	A	A	G	-	-	-	Q	T	-	E	-	T	-	D	-	-	Q	-	-	-	Q	-	-	-	A	I	-	-	G	S	-	-	-	-	-	-	-	-
A1R	C5 (1)	3.3a	18	R	Clinical isolate	Portugal	2007	II	-	-	-	A	A	G	-	-	-	Q	T	-	E	-	T	-	D	-	-	Q	-	-	-	Q	-	-	-	A	I	-	-	G	S	-	-	-	-	-	-	-	-
A1R	C7 (18)	3.3a (14); 2.1a (1); 3.1 (1); NA (2)	18 (11); 17 (3); 78 (1); 125 (1); NA (2)	R (14); NA (4)	Clinical isolate (10); Human (2); Community surveillance (1); Dog (1); NA (4)	France (4); Colombia (2); Peru (2); Australia (1); Denmark (1); Netherlands (1); Portugal (1); Tanzania (1); USA (1); NA (4)	1996-2009; NA (4)	II (9); XIV (6); XVII (1); XVIII (1); NA (1)	-	-	-	A	A	G	-	-	-	Q	T	-	E	-	T	-	D	-	-	Q	-	-	-	Q	-	-	-	A	I	-	-	G	S	-	-	-	-	-	-	-	-
Footnote:
aNumbers inside parenthesis correspond to the number of isolates sharing the described features.
Amino acids colored in RED- changes common to all clade A PBP5 alleles.
Amino acids colored in GREEN - changes common to all group A1 PBP5 alleles.
Amino acids colored in BROWN - changes common to all group A1S PBP5 alleles.
Amino acids colored in PURPLE - changes common to all group A1M PBP5 alleles.
Amino acids colored in BLUE - changes common to all group A1R PBP5 alleles.
Abbreviations: NA-not available; R-resistant; S-susceptible; R(P)-resistant to penicillin, susceptibility to ampicillin unknown; S(P)- susceptible to penicillin; USA- United States of America; UK-United Kingdom.
[truncated: 66 more columns]
